# Supplementary material for: O-(tert-Butyl­dimethyl­silyl)tris­(O-4-methyl­phenyl­sulfon­yl)penta­erythritol
Source: Acta Crystallogr Sect E Struct Rep Online. 2008 Jul 12;64(Pt 8):o1472–3. doi: 10.1107/S160053680802117X (PMC2962104; doi:10.1107/S160053680802117X)
Supplement: Supplementary file 1 [file e-64-o1472-sup1.cif]

##############################################################################
###                                                                        ###
###        Electronic paper (Acta Crystallographica Section E)             ###
###                                                                        ###
##############################################################################
#                                                                            #
# This CIF contains the data in a paper accepted for publication in Acta     #
# Crystallographica Section E. It conforms to the requirements of Notes      #
# for Authors for Section E, and has been peer reviewed under the auspices   #
# of the IUCr Commission on Journals.                                        #
#                                                                            #
# Full details of the Crystallographic Information File format               #
# are given in the paper "The Crystallographic Information File (CIF):       #
# a New Standard Archive File for Crystallography" by S. R. Hall, F. H.      #
# Allen and I. D. Brown [Acta Cryst. (1991), A47, 655-685].                  #
#                                                                            #
# The current version of the core CIF dictionary is obtainable from          #
# ftp://ftp.iucr.org/pub/cif_core.dic. The current version number is 2.4.    #
#                                                                            #
# Software is freely available for graphical display of the structure(s) in  #
# this CIF.  For information consult the CIF home page http://www.iucr.org/  #
# cif/home.html                                                              #
#                                                                            #
# This file may be used for bona fide research purposes within the           #
# scientific community so long as proper attribution is given to the journal # 
# article from which it was obtained.                                        #
#                                                                            #
##############################################################################
                                             
data_global
_audit_creation_method     'form.cif (version 2.0)'
_journal_data_validation_number     ?
_journal_date_recd_electronic     2008-06-27
_journal_date_accepted     2008-07-08
_journal_name_full     'Acta Crystallographica, Section E'
_journal_year     2008
_journal_volume     64
_journal_issue      8
_journal_page_first     o1472
_journal_page_last     o1473
_journal_paper_category     QO
_journal_coeditor_code     AT2586
_publ_contact_author_name     'Prof. Fun Hoong Kun'
_publ_contact_author_address
;
      X-ray Crystallography Unit
      School of Physics
      Universiti Sains Malaysia
      11800 USM, Penang
      MALAYSIA
;
_publ_contact_author_email     hkfun@usm.my
_publ_contact_author_fax     '6 04 6579150'
_publ_contact_author_phone     '6 04 6577888  Ext. 3690'
_publ_section_title
;\
<i>O</i>-(<i>tert</i>-Butyldimethylsilyl)tris(<i>O</i>-4-methylphenylsulfonyl)\
pentaerythritol
;
loop_
    _publ_author_name
    _publ_author_footnote
    _publ_author_address
    'Shu-Xian Li' ?
;
      Department of Chemistry
      Beijing Normal University
      Beijing 100875
      People's Republic of China
      Department of Chemistry
      Handan College
      Handan
      Hebei 056005
      People's Republic of China
;
    'Hua-Min Li' ?
;
      Department of Chemistry
      Beijing Normal University
      Beijing 100875
      People's Republic of China
;
    'Zhong-Lin Lu'
;
      Additional correspondence author, e-mail:luzl@bnu.edu.cn.
;
;
      Department of Chemistry
      Beijing Normal University
      Beijing 100875
      People's Republic of China
;
    'Hoong-Kun Fun' ?
;     X-ray Crystallography Unit
      School of Physics
      Universiti Sains Malaysia
      11800 USM, Penang
      Malaysia
;
    'Suchada Chantrapromma'
;
      Additional correspondence author, e-mail: suchada.c@psu.ac.th.
;
;     Crystal Materials Research Unit
      Department of Chemistry
      Faculty of Science
      Prince of Songkla University
      Hat-Yai, Songkhla 90112
      Thailand
;
data_I
_audit_creation_method     SHELXL-97
_chemical_name_systematic
;
(<i>tert</i>-butyldimethylsilyl)methanetriyl tris(4-methylbenzenesulfonate)
;
_chemical_name_common
;
<i>O</i>-(<i>tert</i>-Butyldimethylsilyl)tris(<i>O</i>-4-
methylphenylsulfonyl)pentaerythritol
;
_chemical_formula_moiety     'C32 H44 O10 S3 Si'
_chemical_formula_sum     'C32 H44 O10 S3 Si'
_chemical_formula_iupac     'C32 H44 O10 S3 Si'
_chemical_formula_weight     712.94
_chemical_melting_point     371
_symmetry_cell_setting     monoclinic
_symmetry_space_group_name_H-M     'P 21/c'
_symmetry_space_group_name_Hall     '-P 2ybc'
loop_
    _symmetry_equiv_pos_as_xyz
    'x, y, z'
    '-x, y+1/2, -z+1/2'
    '-x, -y, -z'
    'x, -y-1/2, z-1/2'
_cell_length_a     19.0551(3)
_cell_length_b     16.4726(3)
_cell_length_c     11.6751(2)
_cell_angle_alpha     90.00
_cell_angle_beta     100.4250(10)
_cell_angle_gamma     90.00
_cell_volume     3604.17(11)
_cell_formula_units_Z     4
_cell_measurement_reflns_used     10507
_cell_measurement_theta_min     1.09
_cell_measurement_theta_max     30.00
_cell_measurement_temperature     100.00(10)
_exptl_crystal_description     Block
_exptl_crystal_colour     Colourless
_exptl_crystal_size_max     0.51
_exptl_crystal_size_mid     0.22
_exptl_crystal_size_min     0.21
_exptl_crystal_density_diffrn     1.314
_exptl_crystal_density_meas     ?
_exptl_crystal_density_method     'not measured'
_exptl_crystal_F_000     1512
_exptl_absorpt_coefficient_mu     0.291
_exptl_absorpt_correction_type     multi-scan
_exptl_absorpt_process_details     '(SADABS; Bruker, 2005)'
_exptl_absorpt_correction_T_min     0.8651
_exptl_absorpt_correction_T_max     0.9408
_exptl_special_details
;
The low-temparture data was collected with the Oxford Cryosystem Cobra
low-temperature attachment.
;
_diffrn_ambient_temperature     100.00(10)
_diffrn_radiation_type     MoK\a
_diffrn_radiation_wavelength     0.71073
_diffrn_radiation_source     'fine-focus sealed tube'
_diffrn_radiation_monochromator     graphite
_diffrn_measurement_device_type
;
Bruker SMART APEX2 CCD area-detector
;
_diffrn_measurement_method     \w
_diffrn_detector_area_resol_mean     8.33
_diffrn_reflns_number     45850
_diffrn_reflns_av_R_equivalents     0.0609
_diffrn_reflns_av_sigmaI/netI     0.0559
_diffrn_reflns_theta_min     1.09
_diffrn_reflns_theta_max     30.00
_diffrn_reflns_theta_full     30.00
_diffrn_measured_fraction_theta_max     0.999
_diffrn_measured_fraction_theta_full     0.999
_diffrn_reflns_limit_h_min     -26
_diffrn_reflns_limit_h_max     26
_diffrn_reflns_limit_k_min     -20
_diffrn_reflns_limit_k_max     23
_diffrn_reflns_limit_l_min     -16
_diffrn_reflns_limit_l_max     16
_diffrn_standards_number     0
_diffrn_standards_interval_count     ?
_diffrn_standards_interval_time     ?
_diffrn_standards_decay_%     ?
_refine_special_details
;
Refinement of <i>F</i>^2^ against ALL reflections. The weighted <i>R</i>-factor
<i>wR</i> and goodness of fit <i>S</i> are based on <i>F</i>^2^, conventional
<i>R</i>-factors <i>R</i> are based on <i>F</i>, with <i>F</i> set to zero for
negative <i>F</i>^2^. The threshold expression of <i>F</i>^2^ >
\s(<i>F</i>^2^) is used only for calculating <i>R</i>-factors(gt) <i>etc</i>.
and is not relevant to the choice of reflections for refinement.
<i>R</i>-factors based on <i>F</i>^2^ are statistically about twice as large
as those based on <i>F</i>, and <i>R</i>- factors based on ALL data will be
even larger.
;
_reflns_number_total     10507
_reflns_number_gt     7229
_reflns_threshold_expression     I>2\s(I)
_refine_ls_structure_factor_coef     Fsqd
_refine_ls_matrix_type     full
_refine_ls_R_factor_all     0.0769
_refine_ls_R_factor_gt     0.0485
_refine_ls_wR_factor_gt     0.1146
_refine_ls_wR_factor_ref     0.1280
_refine_ls_goodness_of_fit_ref     1.079
_refine_ls_restrained_S_all     1.079
_refine_ls_number_reflns     10507
_refine_ls_number_parameters     423
_refine_ls_number_restraints     0
_refine_ls_hydrogen_treatment     constr
_refine_ls_weighting_scheme     calc
_refine_ls_weighting_details
         'calc w=1/[\s^2^(Fo^2^)+(0.0542P)^2^+0.5781P] where P=(Fo^2^+2Fc^2^)/3'
_atom_sites_solution_hydrogens     geom
_atom_sites_solution_primary     direct
_atom_sites_solution_secondary     difmap
_refine_ls_shift/su_max     0.001
_refine_ls_shift/su_mean     0.000
_refine_diff_density_max     0.574
_refine_diff_density_min     -0.368
_refine_ls_extinction_method     none
_refine_ls_extinction_coef     ?
loop_
    _atom_type_symbol
    _atom_type_description
    _atom_type_scat_dispersion_real
    _atom_type_scat_dispersion_imag
    _atom_type_scat_source
    'C' 'C' 0.0033 0.0016
                         'International Tables Vol C Tables 4.2.6.8 and 6.1.1.4'
    'H' 'H' 0.0000 0.0000
                         'International Tables Vol C Tables 4.2.6.8 and 6.1.1.4'
    'O' 'O' 0.0106 0.0060
                         'International Tables Vol C Tables 4.2.6.8 and 6.1.1.4'
    'Si' 'Si' 0.0817 0.0704
                         'International Tables Vol C Tables 4.2.6.8 and 6.1.1.4'
    'S' 'S' 0.1246 0.1234
                         'International Tables Vol C Tables 4.2.6.8 and 6.1.1.4'
_computing_data_collection     'APEX2 (Bruker, 2005)'
_computing_cell_refinement     'APEX2 (Bruker, 2005)'
_computing_data_reduction     'SAINT (Bruker, 2005)'
_computing_structure_solution     'SHELXTL (Sheldrick, 2008)'
_computing_structure_refinement     'SHELXTL (Sheldrick, 2008)'
_computing_molecular_graphics     'SHELXTL (Sheldrick, 2008)'
_computing_publication_material
;
SHELXTL (Sheldrick, 2008) and PLATON (Spek, 2003)
;
loop_
    _atom_site_type_symbol
    _atom_site_label
    _atom_site_fract_x
    _atom_site_fract_y
    _atom_site_fract_z
    _atom_site_U_iso_or_equiv
    _atom_site_adp_type
    _atom_site_calc_flag
    _atom_site_refinement_flags
    _atom_site_occupancy
    _atom_site_disorder_assembly
    _atom_site_disorder_group
    S S1 0.43907(2) 0.59668(3) 0.80628(4) 0.02743(12) Uani d . 1 . .
    S S2 0.29545(3) 0.84432(3) 0.88867(4) 0.02536(11) Uani d . 1 . .
    S S3 0.04614(2) 0.70517(3) 0.62782(4) 0.02418(11) Uani d . 1 . .
    Si Si1 0.15861(3) 0.41864(3) 0.71109(5) 0.02434(12) Uani d . 1 . .
    O O1 0.35890(7) 0.60108(8) 0.82612(11) 0.0251(3) Uani d . 1 . .
    O O2 0.45358(7) 0.66628(9) 0.74133(12) 0.0322(3) Uani d . 1 . .
    O O3 0.47849(7) 0.58293(10) 0.92048(12) 0.0360(4) Uani d . 1 . .
    O O4 0.25506(7) 0.77595(7) 0.80747(11) 0.0255(3) Uani d . 1 . .
    O O5 0.24793(8) 0.87813(9) 0.95759(12) 0.0346(3) Uani d . 1 . .
    O O6 0.36172(8) 0.81218(9) 0.94769(13) 0.0364(4) Uani d . 1 . .
    O O7 0.11116(6) 0.66522(8) 0.71203(11) 0.0231(3) Uani d . 1 . .
    O O8 -0.01360(7) 0.68777(9) 0.68183(13) 0.0350(3) Uani d . 1 . .
    O O9 0.04655(7) 0.67929(8) 0.51126(12) 0.0306(3) Uani d . 1 . .
    O O10 0.22073(7) 0.48853(7) 0.75227(11) 0.0237(3) Uani d . 1 . .
    C C1 0.23508(9) 0.63386(10) 0.77255(15) 0.0201(3) Uani d . 1 . .
    C C2 0.30457(9) 0.62322(11) 0.72675(15) 0.0218(4) Uani d . 1 . .
    H H2A 0.2995 0.5809 0.6681 0.026 Uiso calc R 1 . .
    H H2B 0.3174 0.6734 0.6922 0.026 Uiso calc R 1 . .
    C C3 0.44109(10) 0.50976(12) 0.72072(17) 0.0271(4) Uani d . 1 . .
    C C4 0.42767(10) 0.51678(13) 0.60011(17) 0.0292(4) Uani d . 1 . .
    H H4A 0.4179 0.5672 0.5650 0.035 Uiso calc R 1 . .
    C C5 0.42907(11) 0.44783(13) 0.53309(19) 0.0323(5) Uani d . 1 . .
    H H5A 0.4194 0.4523 0.4524 0.039 Uiso calc R 1 . .
    C C6 0.44467(10) 0.37191(13) 0.5836(2) 0.0342(5) Uani d . 1 . .
    C C7 0.45830(11) 0.36682(14) 0.7042(2) 0.0385(5) Uani d . 1 . .
    H H7A 0.4691 0.3166 0.7393 0.046 Uiso calc R 1 . .
    C C8 0.45632(11) 0.43424(13) 0.77347(19) 0.0345(5) Uani d . 1 . .
    H H8A 0.4650 0.4295 0.8542 0.041 Uiso calc R 1 . .
    C C9 0.44730(13) 0.29802(14) 0.5085(2) 0.0472(6) Uani d . 1 . .
    H H9A 0.4627 0.2520 0.5571 0.071 Uiso calc R 1 . .
    H H9B 0.4802 0.3073 0.4566 0.071 Uiso calc R 1 . .
    H H9C 0.4007 0.2877 0.4640 0.071 Uiso calc R 1 . .
    C C10 0.24235(10) 0.69985(10) 0.86520(16) 0.0226(4) Uani d . 1 . .
    H H10A 0.1991 0.7036 0.8977 0.027 Uiso calc R 1 . .
    H H10B 0.2819 0.6879 0.9277 0.027 Uiso calc R 1 . .
    C C11 0.30845(10) 0.91365(11) 0.78179(16) 0.0241(4) Uani d . 1 . .
    C C12 0.35159(11) 0.89374(13) 0.70172(17) 0.0297(4) Uani d . 1 . .
    H H12A 0.3732 0.8430 0.7038 0.036 Uiso calc R 1 . .
    C C13 0.36207(11) 0.95052(13) 0.61867(18) 0.0312(4) Uani d . 1 . .
    H H13A 0.3904 0.9373 0.5644 0.037 Uiso calc R 1 . .
    C C14 0.33077(10) 1.02698(12) 0.61554(17) 0.0296(4) Uani d . 1 . .
    C C15 0.28933(12) 1.04578(13) 0.6978(2) 0.0366(5) Uani d . 1 . .
    H H15A 0.2690 1.0971 0.6975 0.044 Uiso calc R 1 . .
    C C16 0.27748(12) 0.98965(12) 0.78057(19) 0.0335(5) Uani d . 1 . .
    H H16A 0.2490 1.0029 0.8347 0.040 Uiso calc R 1 . .
    C C17 0.34224(12) 1.08795(14) 0.5246(2) 0.0377(5) Uani d . 1 . .
    H H17A 0.3133 1.1350 0.5301 0.057 Uiso calc R 1 . .
    H H17B 0.3291 1.0643 0.4487 0.057 Uiso calc R 1 . .
    H H17C 0.3916 1.1035 0.5372 0.057 Uiso calc R 1 . .
    C C18 0.17788(9) 0.65611(11) 0.66832(15) 0.0205(4) Uani d . 1 . .
    H H18A 0.1901 0.7065 0.6336 0.025 Uiso calc R 1 . .
    H H18B 0.1734 0.6137 0.6098 0.025 Uiso calc R 1 . .
    C C19 0.06525(10) 0.80900(11) 0.63863(17) 0.0249(4) Uani d . 1 . .
    C C20 0.06732(12) 0.85348(12) 0.53912(18) 0.0352(5) Uani d . 1 . .
    H H20A 0.0617 0.8282 0.4668 0.042 Uiso calc R 1 . .
    C C21 0.07791(14) 0.93662(13) 0.5490(2) 0.0439(6) Uani d . 1 . .
    H H21A 0.0790 0.9672 0.4823 0.053 Uiso calc R 1 . .
    C C22 0.08685(12) 0.97525(13) 0.6565(2) 0.0373(5) Uani d . 1 . .
    C C23 0.08474(12) 0.92879(13) 0.75492(19) 0.0352(5) Uani d . 1 . .
    H H23A 0.0910 0.9537 0.8275 0.042 Uiso calc R 1 . .
    C C24 0.07355(11) 0.84620(12) 0.74651(18) 0.0308(4) Uani d . 1 . .
    H H24A 0.0716 0.8157 0.8129 0.037 Uiso calc R 1 . .
    C C25 0.09677(14) 1.06606(13) 0.6661(2) 0.0502(7) Uani d . 1 . .
    H H25A 0.1296 1.0788 0.7363 0.075 Uiso calc R 1 . .
    H H25B 0.0517 1.0915 0.6680 0.075 Uiso calc R 1 . .
    H H25C 0.1154 1.0857 0.6002 0.075 Uiso calc R 1 . .
    C C26 0.21518(10) 0.55424(10) 0.82791(15) 0.0216(4) Uani d . 1 . .
    H H26A 0.2469 0.5456 0.9017 0.026 Uiso calc R 1 . .
    H H26B 0.1668 0.5578 0.8426 0.026 Uiso calc R 1 . .
    C C27 0.20588(11) 0.33913(12) 0.63907(19) 0.0321(5) Uani d . 1 . .
    C C28 0.12636(13) 0.37836(14) 0.8409(2) 0.0406(5) Uani d . 1 . .
    H H28D 0.0947 0.4171 0.8663 0.061 Uiso calc R 1 . .
    H H28E 0.1663 0.3689 0.9024 0.061 Uiso calc R 1 . .
    H H28F 0.1013 0.3283 0.8211 0.061 Uiso calc R 1 . .
    C C29 0.08257(12) 0.46319(13) 0.6089(2) 0.0418(6) Uani d . 1 . .
    H H29D 0.0614 0.5058 0.6474 0.063 Uiso calc R 1 . .
    H H29E 0.0476 0.4219 0.5839 0.063 Uiso calc R 1 . .
    H H29F 0.0993 0.4850 0.5425 0.063 Uiso calc R 1 . .
    C C30 0.23327(17) 0.37496(18) 0.5347(2) 0.0607(8) Uani d . 1 . .
    H H28A 0.2574 0.3336 0.4988 0.091 Uiso calc R 1 . .
    H H28B 0.2658 0.4185 0.5605 0.091 Uiso calc R 1 . .
    H H28C 0.1938 0.3954 0.4793 0.091 Uiso calc R 1 . .
    C C31 0.26994(13) 0.30612(15) 0.7265(3) 0.0537(7) Uani d . 1 . .
    H H29A 0.2944 0.2659 0.6890 0.081 Uiso calc R 1 . .
    H H29B 0.2533 0.2821 0.7915 0.081 Uiso calc R 1 . .
    H H29C 0.3020 0.3498 0.7534 0.081 Uiso calc R 1 . .
    C C32 0.15490(13) 0.26888(14) 0.5985(2) 0.0460(6) Uani d . 1 . .
    H H30A 0.1803 0.2264 0.5671 0.069 Uiso calc R 1 . .
    H H30B 0.1166 0.2878 0.5395 0.069 Uiso calc R 1 . .
    H H30C 0.1358 0.2483 0.6634 0.069 Uiso calc R 1 . .
loop_
    _atom_site_aniso_label
    _atom_site_aniso_U_11
    _atom_site_aniso_U_22
    _atom_site_aniso_U_33
    _atom_site_aniso_U_12
    _atom_site_aniso_U_13
    _atom_site_aniso_U_23
    S1 0.0203(2) 0.0361(3) 0.0249(2) -0.00249(19) 0.00168(19) 0.0038(2)
    S2 0.0322(3) 0.0219(2) 0.0211(2) -0.00499(18) 0.00224(19) -0.00392(18)
    S3 0.0212(2) 0.0247(2) 0.0258(2) 0.00012(17) 0.00182(18) 0.00147(18)
    Si1 0.0269(3) 0.0195(2) 0.0257(3) -0.0037(2) 0.0020(2) 0.0008(2)
    O1 0.0210(6) 0.0326(7) 0.0207(6) 0.0006(5) 0.0015(5) 0.0045(6)
    O2 0.0303(7) 0.0351(8) 0.0309(7) -0.0093(6) 0.0048(6) 0.0038(6)
    O3 0.0250(7) 0.0525(10) 0.0276(7) 0.0001(6) -0.0030(6) 0.0058(7)
    O4 0.0355(7) 0.0178(6) 0.0209(6) -0.0054(5) -0.0007(6) -0.0012(5)
    O5 0.0491(9) 0.0306(8) 0.0275(7) -0.0038(7) 0.0163(7) -0.0046(6)
    O6 0.0366(8) 0.0333(8) 0.0342(8) -0.0071(6) -0.0071(7) 0.0011(7)
    O7 0.0206(6) 0.0270(7) 0.0217(6) 0.0029(5) 0.0040(5) 0.0027(5)
    O8 0.0236(7) 0.0365(8) 0.0461(9) -0.0015(6) 0.0097(6) 0.0051(7)
    O9 0.0334(8) 0.0298(7) 0.0254(7) 0.0004(6) -0.0032(6) -0.0028(6)
    O10 0.0253(7) 0.0189(6) 0.0267(7) -0.0022(5) 0.0041(5) -0.0032(5)
    C1 0.0223(9) 0.0195(8) 0.0180(8) -0.0011(7) 0.0019(7) -0.0001(7)
    C2 0.0208(9) 0.0237(9) 0.0197(9) -0.0002(7) 0.0003(7) 0.0028(7)
    C3 0.0203(9) 0.0332(10) 0.0280(10) 0.0024(8) 0.0052(8) 0.0054(8)
    C4 0.0251(10) 0.0319(10) 0.0311(10) 0.0017(8) 0.0064(8) 0.0065(9)
    C5 0.0285(10) 0.0345(11) 0.0348(11) 0.0018(8) 0.0079(9) 0.0015(9)
    C6 0.0219(10) 0.0341(11) 0.0476(13) 0.0011(8) 0.0087(9) 0.0018(10)
    C7 0.0315(11) 0.0320(11) 0.0523(14) 0.0056(9) 0.0080(10) 0.0128(10)
    C8 0.0285(11) 0.0398(12) 0.0342(11) 0.0030(9) 0.0034(9) 0.0123(9)
    C9 0.0420(13) 0.0352(12) 0.0650(17) 0.0000(10) 0.0111(12) -0.0033(12)
    C10 0.0274(9) 0.0193(8) 0.0203(9) -0.0030(7) 0.0023(7) 0.0020(7)
    C11 0.0259(9) 0.0223(9) 0.0237(9) -0.0044(7) 0.0033(8) -0.0037(7)
    C12 0.0295(10) 0.0291(10) 0.0305(10) 0.0031(8) 0.0057(8) -0.0007(8)
    C13 0.0293(10) 0.0376(11) 0.0281(10) 0.0026(9) 0.0089(8) 0.0018(9)
    C14 0.0257(10) 0.0321(10) 0.0295(10) -0.0073(8) 0.0007(8) 0.0009(9)
    C15 0.0427(12) 0.0224(10) 0.0469(13) 0.0005(9) 0.0139(10) 0.0020(9)
    C16 0.0431(12) 0.0240(10) 0.0377(12) -0.0004(9) 0.0193(10) -0.0032(9)
    C17 0.0345(12) 0.0372(12) 0.0402(12) -0.0077(9) 0.0039(10) 0.0097(10)
    C18 0.0211(9) 0.0200(8) 0.0205(8) 0.0004(7) 0.0040(7) 0.0002(7)
    C19 0.0245(9) 0.0240(9) 0.0268(10) 0.0042(7) 0.0066(8) 0.0004(8)
    C20 0.0541(14) 0.0270(10) 0.0282(11) 0.0088(9) 0.0177(10) 0.0017(8)
    C21 0.0711(17) 0.0256(11) 0.0428(13) 0.0050(11) 0.0312(13) 0.0046(10)
    C22 0.0398(12) 0.0273(11) 0.0489(13) 0.0036(9) 0.0187(11) -0.0034(10)
    C23 0.0397(12) 0.0329(11) 0.0330(11) 0.0020(9) 0.0066(10) -0.0075(9)
    C24 0.0367(11) 0.0299(10) 0.0256(10) 0.0012(8) 0.0052(9) -0.0002(8)
    C25 0.0618(16) 0.0251(11) 0.0679(18) 0.0025(11) 0.0229(14) -0.0057(11)
    C26 0.0264(9) 0.0196(8) 0.0185(8) -0.0022(7) 0.0029(7) 0.0001(7)
    C27 0.0335(11) 0.0269(10) 0.0354(11) -0.0041(8) 0.0046(9) -0.0093(9)
    C28 0.0474(14) 0.0353(12) 0.0417(13) -0.0123(10) 0.0146(11) 0.0011(10)
    C29 0.0366(12) 0.0289(11) 0.0534(14) -0.0051(9) -0.0094(11) 0.0037(10)
    C30 0.081(2) 0.0573(17) 0.0529(16) -0.0102(15) 0.0374(15) -0.0153(14)
    C31 0.0426(14) 0.0424(14) 0.0708(18) 0.0112(11) -0.0043(13) -0.0224(13)
    C32 0.0474(14) 0.0300(12) 0.0576(15) -0.0050(10) 0.0016(12) -0.0173(11)
_geom_special_details
;
All e.s.d.'s (except the e.s.d. in the dihedral angle between two l.s. planes)
are estimated using the full covariance matrix. The cell e.s.d.'s are taken
into account individually in the estimation of e.s.d.'s in distances, angles
and torsion angles; correlations between e.s.d.'s in cell parameters are only
used when they are defined by crystal symmetry. An approximate (isotropic)
treatment of cell e.s.d.'s is used for estimating e.s.d.'s involving l.s.
planes.
;
loop_
    _geom_bond_atom_site_label_1
    _geom_bond_atom_site_label_2
    _geom_bond_site_symmetry_2
    _geom_bond_distance
    _geom_bond_publ_flag
    S1 O3 . 1.4250(14) ?
    S1 O2 . 1.4289(14) ?
    S1 O1 . 1.5875(13) ?
    S1 C3 . 1.750(2) ?
    S2 O6 . 1.4265(15) ?
    S2 O5 . 1.4288(14) ?
    S2 O4 . 1.5797(13) ?
    S2 C11 . 1.7420(19) ?
    S3 O8 . 1.4266(14) ?
    S3 O9 . 1.4274(14) ?
    S3 O7 . 1.5791(13) ?
    S3 C19 . 1.7484(19) ?
    Si1 O10 . 1.6588(13) ?
    Si1 C29 . 1.854(2) ?
    Si1 C28 . 1.858(2) ?
    Si1 C27 . 1.873(2) ?
    O1 C2 . 1.455(2) ?
    O4 C10 . 1.464(2) ?
    O7 C18 . 1.461(2) ?
    O10 C26 . 1.413(2) ?
    C1 C10 . 1.522(2) ?
    C1 C18 . 1.524(2) ?
    C1 C2 . 1.525(2) ?
    C1 C26 . 1.540(2) ?
    C2 H2A . 0.9700 ?
    C2 H2B . 0.9700 ?
    C3 C4 . 1.390(3) ?
    C3 C8 . 1.395(3) ?
    C4 C5 . 1.382(3) ?
    C4 H4A . 0.9300 ?
    C5 C6 . 1.392(3) ?
    C5 H5A . 0.9300 ?
    C6 C7 . 1.388(3) ?
    C6 C9 . 1.506(3) ?
    C7 C8 . 1.378(3) ?
    C7 H7A . 0.9300 ?
    C8 H8A . 0.9300 ?
    C9 H9A . 0.9600 ?
    C9 H9B . 0.9600 ?
    C9 H9C . 0.9600 ?
    C10 H10A . 0.9700 ?
    C10 H10B . 0.9700 ?
    C11 C16 . 1.383(3) ?
    C11 C12 . 1.391(3) ?
    C12 C13 . 1.387(3) ?
    C12 H12A . 0.9300 ?
    C13 C14 . 1.391(3) ?
    C13 H13A . 0.9300 ?
    C14 C15 . 1.385(3) ?
    C14 C17 . 1.505(3) ?
    C15 C16 . 1.385(3) ?
    C15 H15A . 0.9300 ?
    C16 H16A . 0.9300 ?
    C17 H17A . 0.9600 ?
    C17 H17B . 0.9600 ?
    C17 H17C . 0.9600 ?
    C18 H18A . 0.9700 ?
    C18 H18B . 0.9700 ?
    C19 C20 . 1.380(3) ?
    C19 C24 . 1.384(3) ?
    C20 C21 . 1.386(3) ?
    C20 H20A . 0.9300 ?
    C21 C22 . 1.390(3) ?
    C21 H21A . 0.9300 ?
    C22 C23 . 1.387(3) ?
    C22 C25 . 1.509(3) ?
    C23 C24 . 1.378(3) ?
    C23 H23A . 0.9300 ?
    C24 H24A . 0.9300 ?
    C25 H25A . 0.9600 ?
    C25 H25B . 0.9600 ?
    C25 H25C . 0.9600 ?
    C26 H26A . 0.9700 ?
    C26 H26B . 0.9700 ?
    C27 C30 . 1.528(3) ?
    C27 C32 . 1.530(3) ?
    C27 C31 . 1.542(3) ?
    C28 H28D . 0.9600 ?
    C28 H28E . 0.9600 ?
    C28 H28F . 0.9600 ?
    C29 H29D . 0.9600 ?
    C29 H29E . 0.9600 ?
    C29 H29F . 0.9600 ?
    C30 H28A . 0.9600 ?
    C30 H28B . 0.9600 ?
    C30 H28C . 0.9600 ?
    C31 H29A . 0.9600 ?
    C31 H29B . 0.9600 ?
    C31 H29C . 0.9600 ?
    C32 H30A . 0.9600 ?
    C32 H30B . 0.9600 ?
    C32 H30C . 0.9600 ?
loop_
    _geom_angle_atom_site_label_1
    _geom_angle_atom_site_label_2
    _geom_angle_atom_site_label_3
    _geom_angle_site_symmetry_1
    _geom_angle_site_symmetry_3
    _geom_angle
    _geom_angle_publ_flag
    O3 S1 O2 . . 120.27(9) ?
    O3 S1 O1 . . 103.23(8) ?
    O2 S1 O1 . . 108.94(8) ?
    O3 S1 C3 . . 109.98(9) ?
    O2 S1 C3 . . 109.09(9) ?
    O1 S1 C3 . . 104.00(8) ?
    O6 S2 O5 . . 117.94(9) ?
    O6 S2 O4 . . 108.54(8) ?
    O5 S2 O4 . . 109.04(8) ?
    O6 S2 C11 . . 111.17(9) ?
    O5 S2 C11 . . 109.55(9) ?
    O4 S2 C11 . . 98.89(8) ?
    O8 S3 O9 . . 120.25(9) ?
    O8 S3 O7 . . 103.88(8) ?
    O9 S3 O7 . . 109.27(8) ?
    O8 S3 C19 . . 109.69(9) ?
    O9 S3 C19 . . 108.91(9) ?
    O7 S3 C19 . . 103.48(8) ?
    O10 Si1 C29 . . 110.21(9) ?
    O10 Si1 C28 . . 109.60(9) ?
    C29 Si1 C28 . . 109.34(12) ?
    O10 Si1 C27 . . 103.86(8) ?
    C29 Si1 C27 . . 111.79(11) ?
    C28 Si1 C27 . . 111.93(10) ?
    C2 O1 S1 . . 117.37(11) ?
    C10 O4 S2 . . 115.94(11) ?
    C18 O7 S3 . . 117.36(11) ?
    C26 O10 Si1 . . 125.64(11) ?
    C10 C1 C18 . . 110.83(14) ?
    C10 C1 C2 . . 110.97(15) ?
    C18 C1 C2 . . 106.77(14) ?
    C10 C1 C26 . . 107.92(14) ?
    C18 C1 C26 . . 110.20(14) ?
    C2 C1 C26 . . 110.16(14) ?
    O1 C2 C1 . . 106.68(13) ?
    O1 C2 H2A . . 110.4 ?
    C1 C2 H2A . . 110.4 ?
    O1 C2 H2B . . 110.4 ?
    C1 C2 H2B . . 110.4 ?
    H2A C2 H2B . . 108.6 ?
    C4 C3 C8 . . 120.46(19) ?
    C4 C3 S1 . . 119.42(15) ?
    C8 C3 S1 . . 120.12(16) ?
    C5 C4 C3 . . 119.10(19) ?
    C5 C4 H4A . . 120.5 ?
    C3 C4 H4A . . 120.5 ?
    C4 C5 C6 . . 121.6(2) ?
    C4 C5 H5A . . 119.2 ?
    C6 C5 H5A . . 119.2 ?
    C7 C6 C5 . . 118.1(2) ?
    C7 C6 C9 . . 121.5(2) ?
    C5 C6 C9 . . 120.5(2) ?
    C8 C7 C6 . . 121.8(2) ?
    C8 C7 H7A . . 119.1 ?
    C6 C7 H7A . . 119.1 ?
    C7 C8 C3 . . 119.0(2) ?
    C7 C8 H8A . . 120.5 ?
    C3 C8 H8A . . 120.5 ?
    C6 C9 H9A . . 109.5 ?
    C6 C9 H9B . . 109.5 ?
    H9A C9 H9B . . 109.5 ?
    C6 C9 H9C . . 109.5 ?
    H9A C9 H9C . . 109.5 ?
    H9B C9 H9C . . 109.5 ?
    O4 C10 C1 . . 106.60(14) ?
    O4 C10 H10A . . 110.4 ?
    C1 C10 H10A . . 110.4 ?
    O4 C10 H10B . . 110.4 ?
    C1 C10 H10B . . 110.4 ?
    H10A C10 H10B . . 108.6 ?
    C16 C11 C12 . . 120.62(18) ?
    C16 C11 S2 . . 119.02(15) ?
    C12 C11 S2 . . 120.32(15) ?
    C13 C12 C11 . . 119.21(19) ?
    C13 C12 H12A . . 120.4 ?
    C11 C12 H12A . . 120.4 ?
    C12 C13 C14 . . 120.89(19) ?
    C12 C13 H13A . . 119.6 ?
    C14 C13 H13A . . 119.6 ?
    C15 C14 C13 . . 118.68(19) ?
    C15 C14 C17 . . 120.91(19) ?
    C13 C14 C17 . . 120.41(19) ?
    C14 C15 C16 . . 121.34(19) ?
    C14 C15 H15A . . 119.3 ?
    C16 C15 H15A . . 119.3 ?
    C11 C16 C15 . . 119.24(19) ?
    C11 C16 H16A . . 120.4 ?
    C15 C16 H16A . . 120.4 ?
    C14 C17 H17A . . 109.5 ?
    C14 C17 H17B . . 109.5 ?
    H17A C17 H17B . . 109.5 ?
    C14 C17 H17C . . 109.5 ?
    H17A C17 H17C . . 109.5 ?
    H17B C17 H17C . . 109.5 ?
    O7 C18 C1 . . 106.71(14) ?
    O7 C18 H18A . . 110.4 ?
    C1 C18 H18A . . 110.4 ?
    O7 C18 H18B . . 110.4 ?
    C1 C18 H18B . . 110.4 ?
    H18A C18 H18B . . 108.6 ?
    C20 C19 C24 . . 121.00(19) ?
    C20 C19 S3 . . 119.73(15) ?
    C24 C19 S3 . . 119.14(15) ?
    C19 C20 C21 . . 118.7(2) ?
    C19 C20 H20A . . 120.6 ?
    C21 C20 H20A . . 120.6 ?
    C20 C21 C22 . . 121.3(2) ?
    C20 C21 H21A . . 119.4 ?
    C22 C21 H21A . . 119.4 ?
    C23 C22 C21 . . 118.6(2) ?
    C23 C22 C25 . . 120.5(2) ?
    C21 C22 C25 . . 120.9(2) ?
    C24 C23 C22 . . 120.9(2) ?
    C24 C23 H23A . . 119.6 ?
    C22 C23 H23A . . 119.6 ?
    C23 C24 C19 . . 119.5(2) ?
    C23 C24 H24A . . 120.2 ?
    C19 C24 H24A . . 120.2 ?
    C22 C25 H25A . . 109.5 ?
    C22 C25 H25B . . 109.5 ?
    H25A C25 H25B . . 109.5 ?
    C22 C25 H25C . . 109.5 ?
    H25A C25 H25C . . 109.5 ?
    H25B C25 H25C . . 109.5 ?
    O10 C26 C1 . . 109.77(14) ?
    O10 C26 H26A . . 109.7 ?
    C1 C26 H26A . . 109.7 ?
    O10 C26 H26B . . 109.7 ?
    C1 C26 H26B . . 109.7 ?
    H26A C26 H26B . . 108.2 ?
    C30 C27 C32 . . 109.5(2) ?
    C30 C27 C31 . . 108.7(2) ?
    C32 C27 C31 . . 108.70(19) ?
    C30 C27 Si1 . . 110.44(16) ?
    C32 C27 Si1 . . 109.76(15) ?
    C31 C27 Si1 . . 109.69(15) ?
    Si1 C28 H28D . . 109.5 ?
    Si1 C28 H28E . . 109.5 ?
    H28D C28 H28E . . 109.5 ?
    Si1 C28 H28F . . 109.5 ?
    H28D C28 H28F . . 109.5 ?
    H28E C28 H28F . . 109.5 ?
    Si1 C29 H29D . . 109.5 ?
    Si1 C29 H29E . . 109.5 ?
    H29D C29 H29E . . 109.5 ?
    Si1 C29 H29F . . 109.5 ?
    H29D C29 H29F . . 109.5 ?
    H29E C29 H29F . . 109.5 ?
    C27 C30 H28A . . 109.5 ?
    C27 C30 H28B . . 109.5 ?
    H28A C30 H28B . . 109.5 ?
    C27 C30 H28C . . 109.5 ?
    H28A C30 H28C . . 109.5 ?
    H28B C30 H28C . . 109.5 ?
    C27 C31 H29A . . 109.5 ?
    C27 C31 H29B . . 109.5 ?
    H29A C31 H29B . . 109.5 ?
    C27 C31 H29C . . 109.5 ?
    H29A C31 H29C . . 109.5 ?
    H29B C31 H29C . . 109.5 ?
    C27 C32 H30A . . 109.5 ?
    C27 C32 H30B . . 109.5 ?
    H30A C32 H30B . . 109.5 ?
    C27 C32 H30C . . 109.5 ?
    H30A C32 H30C . . 109.5 ?
    H30B C32 H30C . . 109.5 ?
loop_
    _geom_torsion_atom_site_label_1
    _geom_torsion_atom_site_label_2
    _geom_torsion_atom_site_label_3
    _geom_torsion_atom_site_label_4
    _geom_torsion_site_symmetry_1
    _geom_torsion_site_symmetry_2
    _geom_torsion_site_symmetry_3
    _geom_torsion_site_symmetry_4
    _geom_torsion
    _geom_torsion_publ_flag
    O3 S1 O1 C2 . . . . 173.78(13) ?
    O2 S1 O1 C2 . . . . 44.86(14) ?
    C3 S1 O1 C2 . . . . -71.37(14) ?
    O6 S2 O4 C10 . . . . 56.27(14) ?
    O5 S2 O4 C10 . . . . -73.41(14) ?
    C11 S2 O4 C10 . . . . 172.24(13) ?
    O8 S3 O7 C18 . . . . 166.39(12) ?
    O9 S3 O7 C18 . . . . 36.88(14) ?
    C19 S3 O7 C18 . . . . -79.02(13) ?
    C29 Si1 O10 C26 . . . . 71.63(16) ?
    C28 Si1 O10 C26 . . . . -48.75(16) ?
    C27 Si1 O10 C26 . . . . -168.49(14) ?
    S1 O1 C2 C1 . . . . -172.71(11) ?
    C10 C1 C2 O1 . . . . 59.75(18) ?
    C18 C1 C2 O1 . . . . -179.37(13) ?
    C26 C1 C2 O1 . . . . -59.71(18) ?
    O3 S1 C3 C4 . . . . -158.68(15) ?
    O2 S1 C3 C4 . . . . -24.77(18) ?
    O1 S1 C3 C4 . . . . 91.34(16) ?
    O3 S1 C3 C8 . . . . 21.08(19) ?
    O2 S1 C3 C8 . . . . 154.99(15) ?
    O1 S1 C3 C8 . . . . -88.89(17) ?
    C8 C3 C4 C5 . . . . 0.5(3) ?
    S1 C3 C4 C5 . . . . -179.74(15) ?
    C3 C4 C5 C6 . . . . -1.0(3) ?
    C4 C5 C6 C7 . . . . 0.6(3) ?
    C4 C5 C6 C9 . . . . -178.76(19) ?
    C5 C6 C7 C8 . . . . 0.3(3) ?
    C9 C6 C7 C8 . . . . 179.7(2) ?
    C6 C7 C8 C3 . . . . -0.8(3) ?
    C4 C3 C8 C7 . . . . 0.4(3) ?
    S1 C3 C8 C7 . . . . -179.36(16) ?
    S2 O4 C10 C1 . . . . -155.23(12) ?
    C18 C1 C10 O4 . . . . -54.42(18) ?
    C2 C1 C10 O4 . . . . 64.04(18) ?
    C26 C1 C10 O4 . . . . -175.17(14) ?
    O6 S2 C11 C16 . . . . -128.23(17) ?
    O5 S2 C11 C16 . . . . 3.90(19) ?
    O4 S2 C11 C16 . . . . 117.85(17) ?
    O6 S2 C11 C12 . . . . 49.36(18) ?
    O5 S2 C11 C12 . . . . -178.51(15) ?
    O4 S2 C11 C12 . . . . -64.57(17) ?
    C16 C11 C12 C13 . . . . -1.4(3) ?
    S2 C11 C12 C13 . . . . -178.92(15) ?
    C11 C12 C13 C14 . . . . 0.8(3) ?
    C12 C13 C14 C15 . . . . 0.6(3) ?
    C12 C13 C14 C17 . . . . -179.71(19) ?
    C13 C14 C15 C16 . . . . -1.4(3) ?
    C17 C14 C15 C16 . . . . 178.9(2) ?
    C12 C11 C16 C15 . . . . 0.6(3) ?
    S2 C11 C16 C15 . . . . 178.17(16) ?
    C14 C15 C16 C11 . . . . 0.8(3) ?
    S3 O7 C18 C1 . . . . 168.07(11) ?
    C10 C1 C18 O7 . . . . -59.77(18) ?
    C2 C1 C18 O7 . . . . 179.26(13) ?
    C26 C1 C18 O7 . . . . 59.62(17) ?
    O8 S3 C19 C20 . . . . -124.09(17) ?
    O9 S3 C19 C20 . . . . 9.39(19) ?
    O7 S3 C19 C20 . . . . 125.55(17) ?
    O8 S3 C19 C24 . . . . 51.81(18) ?
    O9 S3 C19 C24 . . . . -174.70(15) ?
    O7 S3 C19 C24 . . . . -58.54(17) ?
    C24 C19 C20 C21 . . . . 0.0(3) ?
    S3 C19 C20 C21 . . . . 175.80(18) ?
    C19 C20 C21 C22 . . . . 0.4(4) ?
    C20 C21 C22 C23 . . . . -0.2(4) ?
    C20 C21 C22 C25 . . . . -178.7(2) ?
    C21 C22 C23 C24 . . . . -0.4(3) ?
    C25 C22 C23 C24 . . . . 178.0(2) ?
    C22 C23 C24 C19 . . . . 0.9(3) ?
    C20 C19 C24 C23 . . . . -0.6(3) ?
    S3 C19 C24 C23 . . . . -176.47(16) ?
    Si1 O10 C26 C1 . . . . -129.79(13) ?
    C10 C1 C26 O10 . . . . -169.26(14) ?
    C18 C1 C26 O10 . . . . 69.59(18) ?
    C2 C1 C26 O10 . . . . -47.96(19) ?
    O10 Si1 C27 C30 . . . . -60.39(18) ?
    C29 Si1 C27 C30 . . . . 58.41(19) ?
    C28 Si1 C27 C30 . . . . -178.54(17) ?
    O10 Si1 C27 C32 . . . . 178.73(15) ?
    C29 Si1 C27 C32 . . . . -62.47(19) ?
    C28 Si1 C27 C32 . . . . 60.58(19) ?
    O10 Si1 C27 C31 . . . . 59.37(17) ?
    C29 Si1 C27 C31 . . . . 178.17(16) ?
    C28 Si1 C27 C31 . . . . -58.78(19) ?
loop_
    _geom_hbond_atom_site_label_D
    _geom_hbond_atom_site_label_H
    _geom_hbond_atom_site_label_A
    _geom_hbond_site_symmetry_A
    _geom_hbond_distance_DH
    _geom_hbond_distance_HA
    _geom_hbond_distance_DA
    _geom_hbond_angle_DHA
    _geom_hbond_publ_flag
    C2 H2A O5 4_575 0.97 2.5666 3.133(2) 117 y
    C2 H2B O2 1_555 0.97 2.5569 2.902(2) 101 y
    C4 H4A O6 4_575 0.93 2.5375 3.446(3) 166 y
    C10 H10B O1 1_555 0.97 2.4969 2.856(2) 102 y
    C10 H10B O6 1_555 0.97 2.5358 2.955(2) 106 y
    C16 H16A O5 1_555 0.93 2.5087 2.896(3) 105 y
    C17 H17C O3 2_656 0.96 2.4585 3.361(3) 156 y
    C18 H18A O4 1_555 0.97 2.4602 2.799(2) 100 y
    C18 H18B O5 4_575 0.97 2.4711 3.056(2) 119 y
    C20 H20A O9 1_555 0.93 2.5345 2.907(2) 104 y
    C24 H24A O9 4_576 0.93 2.4491 3.251(2) 144 y
    C25 H25B O8 2_556 0.96 2.5645 3.271(3) 131 y
    C26 H26B O7 1_555 0.97 2.4483 2.851(2) 105 y
    C29 H29E O9 3_566 0.96 2.5515 3.504(3) 172 y
    C28 H28D Cg1 2_546 0.96 3.2537 3.888(3) 125 y
