# Supplementary material for: O-(tert-Butyl­dimethyl­silyl)tris­(O-4-methyl­phenyl­sulfon­yl)penta­erythritol
Source: Acta Crystallogr Sect E Struct Rep Online. 2008 Jul 12;64(Pt 8):o1472–3. doi: 10.1107/S160053680802117X (PMC2962104; doi:10.1107/S160053680802117X)
Supplement: Supplementary file 2 [file e-64-o1472-Isup2.hkl]

# 
# h,k,l, Fc-squared, Fo-squared, sigma(Fo-squared) and status flag 
# 
data_I
_shelx_title ' lu06m in P2(1)/c (100K)' 
_shelx_refln_list_code          4 
_shelx_F_calc_maximum      365.01 
_exptl_crystal_F_000      1512.00 
_reflns_d_resolution_high  0.7108 
 
loop_ 
 _symmetry_equiv_pos_as_xyz 
 'x, y, z' 
 '-x, y+1/2, -z+1/2' 
 '-x, -y, -z' 
 'x, -y-1/2, z-1/2' 
 
_cell_length_a    19.0551 
_cell_length_b    16.4726 
_cell_length_c    11.6751 
_cell_angle_alpha  90.000 
_cell_angle_beta  100.425 
_cell_angle_gamma  90.000 
 
_shelx_F_squared_multiplier     1.000 
 
loop_ 
 _refln_index_h 
 _refln_index_k 
 _refln_index_l 
 _refln_F_squared_calc 
 _refln_F_squared_meas 
 _refln_F_squared_sigma 
 _refln_observed_status 
   1   0   0        1.70        0.26      1.75 o 
   3   0   0      193.89      153.59     11.87 o 
   4   0   0     4180.30     4228.85     82.00 o 
   5   0   0    16092.19    15995.96    254.04 o 
   6   0   0    25136.29    26078.51    452.81 o 
   7   0   0        5.87       52.38      9.89 o 
   8   0   0    20974.84    22181.92    391.65 o 
   9   0   0     3028.08     3472.49     76.48 o 
  10   0   0    22532.18    23790.23    423.41 o 
  11   0   0     4680.57     5377.39    113.43 o 
  12   0   0     1516.80     1592.41     47.76 o 
  13   0   0     1308.45     1387.40     48.59 o 
  14   0   0     2261.30     2621.96     70.67 o 
  15   0   0     7671.38     8124.75    169.72 o 
  16   0   0      113.49      185.08     21.29 o 
  17   0   0       98.26       86.85     29.02 o 
  18   0   0      496.27      562.95     55.54 o 
  19   0   0        1.12       16.75     22.75 o 
  20   0   0     1757.74     1823.27    102.09 o 
  21   0   0       37.21       17.29     27.84 o 
  22   0   0      176.96      155.21     41.60 o 
  23   0   0      715.43      668.13    112.16 o 
  24   0   0        8.23      -23.71     42.19 o 
  25   0   0      688.69      738.39    121.17 o 
  26   0   0       55.56      -32.00     45.39 o 
   2   1   0      826.13      811.53     51.29 o 
   3   1   0     3200.48     3507.74     55.08 o 
   4   1   0    44909.18    46347.58    534.88 o 
   5   1   0    19417.12    19683.10    219.09 o 
   6   1   0     8464.60     8706.15    107.13 o 
   7   1   0      104.70       52.75      7.75 o 
   8   1   0      377.11      540.51     15.14 o 
   9   1   0        9.79       -4.23      3.83 o 
  10   1   0     1180.78     1202.57     24.52 o 
  11   1   0      420.91      413.31     16.53 o 
  12   1   0      199.40      203.78     13.06 o 
  13   1   0     2746.37     2804.43     50.98 o 
  14   1   0      116.50      123.46     12.04 o 
  15   1   0     3173.68     3174.09     63.02 o 
  16   1   0     7194.70     7398.46    121.24 o 
  17   1   0      494.34      514.40     25.92 o 
  18   1   0       16.69       14.62     13.74 o 
  19   1   0      783.49      818.05     53.48 o 
  20   1   0      416.95      479.68     36.22 o 
  21   1   0       93.97      106.73     30.85 o 
  22   1   0      201.91      170.08     37.52 o 
  23   1   0       29.85       58.86     29.90 o 
  24   1   0       64.82       79.81     42.55 o 
  25   1   0       14.05       56.85     38.04 o 
  26   1   0       10.00       32.02     39.09 o 
   0   2   0     4517.05     4220.92    292.67 o 
   1   2   0    17785.76    19130.20    377.73 o 
   2   2   0      163.03      198.82     19.67 o 
   3   2   0     3147.01     3231.56     56.65 o 
   4   2   0    10741.55    10537.93    134.11 o 
   5   2   0     1121.73     1222.01     23.51 o 
   6   2   0     1123.91     1196.58     22.78 o 
   7   2   0      213.00      244.18     11.28 o 
   8   2   0     1856.95     1959.45     39.94 o 
   9   2   0     7417.00     7594.70    103.74 o 
  10   2   0     1964.64     1917.98     35.68 o 
  11   2   0      954.90      982.40     24.13 o 
  12   2   0     2684.47     2521.50     45.61 o 
  13   2   0      781.12      783.06     26.35 o 
  14   2   0     3469.63     3618.13     74.63 o 
  15   2   0      396.20      389.53     21.78 o 
  16   2   0     1121.78     1167.34     35.70 o 
  17   2   0     1217.09     1328.84     43.92 o 
  18   2   0        8.69       19.73     13.78 o 
  19   2   0       67.06       39.19     18.63 o 
  20   2   0     1136.94     1300.30     61.26 o 
  21   2   0       19.84       34.63     19.34 o 
  22   2   0      133.30      128.83     26.92 o 
  23   2   0       72.26       69.79     39.66 o 
  24   2   0      132.63      168.90     48.22 o 
  25   2   0       49.38       65.54     41.35 o 
  26   2   0       13.46        9.85     36.97 o 
   1   3   0      441.98      436.34     38.32 o 
   2   3   0    13221.26    13778.99    219.70 o 
   3   3   0       65.62       40.05      6.89 o 
   4   3   0      171.59      118.39      8.66 o 
   5   3   0       93.98       81.82      8.18 o 
   6   3   0      832.39      875.62     20.36 o 
   7   3   0       64.19       81.67      7.32 o 
   8   3   0     3286.83     3306.00     54.34 o 
   9   3   0     1410.26     1331.85     29.58 o 
  10   3   0      149.39      142.46     13.58 o 
  11   3   0      443.01      492.38     20.49 o 
  12   3   0      848.82      814.02     24.69 o 
  13   3   0      485.65      489.73     20.70 o 
  14   3   0     1302.42     1403.35     37.40 o 
  15   3   0      697.41      656.94     57.49 o 
  16   3   0        0.75        4.87      9.55 o 
  17   3   0     3678.73     3727.21     89.78 o 
  18   3   0       97.77       79.47     17.46 o 
  19   3   0      197.77      244.66     30.26 o 
  20   3   0      123.30       85.51     22.22 o 
  21   3   0       87.34       99.90     24.21 o 
  22   3   0      797.38      898.58     68.99 o 
  23   3   0      481.76      611.87     73.38 o 
  24   3   0        0.26       10.95     33.67 o 
  25   3   0      196.22      132.01     47.31 o 
  26   3   0        3.80       20.83     38.95 o 
   0   4   0    34705.37    35634.80    613.92 o 
   1   4   0     4608.01     4490.43     70.13 o 
   2   4   0      341.38      378.30     14.73 o 
   3   4   0      214.35      250.88     13.15 o 
   4   4   0      445.49      526.06     15.66 o 
   5   4   0     2449.28     2563.73     61.39 o 
   6   4   0     2095.51     2285.60     43.96 o 
   7   4   0      373.82      337.94     15.37 o 
   8   4   0      735.50      735.05     19.85 o 
   9   4   0     1028.65     1047.73     25.46 o 
  10   4   0      261.73      275.60     14.30 o 
  11   4   0      928.67      936.73     25.60 o 
  12   4   0      683.44      769.84     24.72 o 
  13   4   0     1242.50     1423.64     55.69 o 
  14   4   0       17.75        6.95      8.58 o 
  15   4   0     1078.76     1085.78     36.47 o 
  16   4   0      615.04      633.69     41.05 o 
  17   4   0     1067.64     1032.46     44.15 o 
  18   4   0       56.40       65.71     17.09 o 
  19   4   0      657.66      769.26     42.39 o 
  20   4   0      480.09      494.99     42.27 o 
  21   4   0      439.99      401.59     53.04 o 
  22   4   0      464.00      600.31     51.78 o 
  23   4   0        0.31      -10.79     22.52 o 
  24   4   0      139.65       91.83     31.78 o 
  25   4   0       46.26      102.75     42.22 o 
   1   5   0    13818.91    13827.80    220.53 o 
   2   5   0      535.32      549.03     16.91 o 
   3   5   0      551.73      696.35     18.27 o 
   4   5   0     5290.90     5545.93     97.73 o 
   5   5   0      780.86      807.24     21.39 o 
   6   5   0     4225.69     4152.83     70.30 o 
   7   5   0     1694.80     1707.99     36.80 o 
   8   5   0     1720.46     1676.72     34.07 o 
   9   5   0      876.62      824.12     24.70 o 
  10   5   0      390.96      357.20     16.63 o 
  11   5   0      151.49      124.89     16.79 o 
  12   5   0      511.43      504.09     20.65 o 
  13   5   0       45.90       25.66      8.45 o 
  14   5   0     1074.04     1040.00     31.12 o 
  15   5   0        0.85       -5.74      9.01 o 
  16   5   0     1571.96     1693.26     54.06 o 
  17   5   0      367.29      355.97     29.05 o 
  18   5   0      990.12     1093.92     48.22 o 
  19   5   0       12.82       11.26     15.08 o 
  20   5   0        3.93       -7.33     15.68 o 
  21   5   0      213.94      239.34     53.12 o 
  22   5   0      187.55      161.78     30.47 o 
  23   5   0      327.87      293.12     74.47 o 
  24   5   0       17.94        7.10     27.47 o 
  25   5   0       51.72       26.14     27.26 o 
   0   6   0     2163.10     2363.50     51.69 o 
   1   6   0     5365.84     5338.96     72.44 o 
   2   6   0       83.77       65.38      7.13 o 
   3   6   0     4918.81     4987.39     75.12 o 
   4   6   0     7080.42     7379.42    115.45 o 
   5   6   0       98.52       20.80      7.64 o 
   6   6   0     4191.38     4601.81     77.81 o 
   7   6   0      292.81      326.29     27.55 o 
   8   6   0     1053.13     1142.53     29.85 o 
   9   6   0        6.20       20.57      9.69 o 
  10   6   0     3494.60     3491.61     66.89 o 
  11   6   0       89.47       63.64      9.82 o 
  12   6   0     4126.79     4104.76     71.83 o 
  13   6   0      118.50      115.27     12.72 o 
  14   6   0        0.18       -1.92      8.85 o 
  15   6   0      232.50      238.87     20.80 o 
  16   6   0      175.44      144.10     19.92 o 
  17   6   0     1138.14     1182.20     49.02 o 
  18   6   0       82.69       51.39     16.13 o 
  19   6   0      394.36      398.07     33.09 o 
  20   6   0       65.19       44.43     21.99 o 
  21   6   0       41.61       47.69     32.23 o 
  22   6   0      147.54      217.29     38.61 o 
  23   6   0      157.01      150.33     36.21 o 
  24   6   0      211.18      237.35     77.17 o 
  25   6   0      463.93      615.41     64.29 o 
   1   7   0      835.32      875.05     16.49 o 
   2   7   0    11353.93    12535.82    161.72 o 
   3   7   0     5711.81     6714.56     98.73 o 
   4   7   0     1268.81     1298.10     33.15 o 
   5   7   0      362.92      373.73     25.58 o 
   6   7   0      506.10      555.02     22.26 o 
   7   7   0      242.92      245.34     14.89 o 
   8   7   0      762.79      844.28     25.96 o 
   9   7   0       26.13       14.86      7.34 o 
  10   7   0     1217.03     1197.73     38.68 o 
  11   7   0       35.46       24.01      8.58 o 
  12   7   0     1104.20     1073.76     33.72 o 
  13   7   0      407.43      399.76     23.53 o 
  14   7   0      103.82      105.15     16.58 o 
  15   7   0      362.02      348.07     27.78 o 
  16   7   0      801.00      861.34     41.73 o 
  17   7   0     1145.55     1039.81     47.15 o 
  18   7   0       62.90       46.51     17.60 o 
  19   7   0      209.69      235.18     27.68 o 
  20   7   0      135.92       98.33     22.29 o 
  21   7   0       62.36       51.75     22.18 o 
  22   7   0       93.95       67.48     36.31 o 
  23   7   0      162.71      155.13     37.19 o 
  24   7   0       24.69       15.81     32.77 o 
  25   7   0       65.55       67.79     34.14 o 
   0   8   0     9035.74     8883.50    165.63 o 
   1   8   0     5487.48     5745.74     71.09 o 
   2   8   0    10091.05    10820.10    126.89 o 
   3   8   0     1397.36     1533.47     31.28 o 
   4   8   0      618.67      619.57     22.90 o 
   5   8   0      163.81      144.39     12.97 o 
   6   8   0      452.42      445.32     32.18 o 
   7   8   0      976.96     1022.70     32.07 o 
   8   8   0      531.35      464.89     28.27 o 
   9   8   0     2093.85     1999.19     45.91 o 
  10   8   0       36.21       33.16     10.82 o 
  11   8   0      174.59      160.77     15.60 o 
  12   8   0      151.35      142.95     15.07 o 
  13   8   0       23.72       31.01     12.03 o 
  14   8   0       13.84        2.04     10.90 o 
  15   8   0        0.47       -8.51     10.26 o 
  16   8   0      319.81      288.69     27.91 o 
  17   8   0        1.69       16.79     14.80 o 
  18   8   0        3.44       11.68     15.43 o 
  19   8   0      852.25      924.98     48.69 o 
  20   8   0      163.02      142.15     24.74 o 
  21   8   0        8.09        7.04     20.16 o 
  22   8   0       26.62       11.30     25.38 o 
  23   8   0       13.04        5.37     24.21 o 
  24   8   0      113.55       89.06     43.64 o 
   1   9   0       45.06       26.66      4.40 o 
   2   9   0      880.68      981.54     23.72 o 
   3   9   0     3368.31     3276.76     49.22 o 
   4   9   0      179.24      169.68     21.65 o 
   5   9   0     2013.33     1847.43     45.77 o 
   6   9   0     2570.50     2812.97     62.66 o 
   7   9   0      999.57      964.06     28.86 o 
   8   9   0     2583.49     2558.07     59.95 o 
   9   9   0      277.43      296.23     18.88 o 
  10   9   0      772.33      836.70     30.48 o 
  11   9   0        0.76        7.30      8.93 o 
  12   9   0      111.13       87.45     13.20 o 
  13   9   0     1598.05     1493.01     49.18 o 
  14   9   0     1052.08     1036.92     44.24 o 
  15   9   0     1394.96     1452.20     52.33 o 
  16   9   0      142.71      108.70     19.78 o 
  17   9   0       13.81        7.56     14.65 o 
  18   9   0      455.52      467.43     36.67 o 
  19   9   0       43.38       27.33     18.24 o 
  20   9   0      318.05      323.69     36.66 o 
  21   9   0       91.61      134.09     32.68 o 
  22   9   0      131.67      183.65     42.36 o 
  23   9   0      276.43      261.74     43.83 o 
  24   9   0        0.06       -3.05     26.19 o 
   0  10   0     2640.97     2663.72     62.68 o 
   1  10   0      359.39      332.63     13.34 o 
   2  10   0     1917.87     1889.67     41.04 o 
   3  10   0      746.27      741.59     23.47 o 
   4  10   0      312.69      353.02     17.43 o 
   5  10   0     3498.58     3623.18    114.70 o 
   6  10   0       82.12       81.59     13.02 o 
   7  10   0       10.74       10.40      7.76 o 
   8  10   0      145.53      132.62     16.44 o 
   9  10   0      111.69       99.28     14.30 o 
  10  10   0     8896.53     9159.36    151.70 o 
  11  10   0      320.89      383.67     23.13 o 
  12  10   0        9.59        9.19      9.73 o 
  13  10   0     1737.06     1839.69     56.82 o 
  14  10   0       12.52        6.20     11.89 o 
  15  10   0      254.27      233.01     25.05 o 
  16  10   0      328.61      317.05     28.79 o 
  17  10   0      335.37      440.82     35.75 o 
  18  10   0      620.03      686.49     43.14 o 
  19  10   0      345.21      338.78     35.59 o 
  20  10   0      164.59      159.08     29.77 o 
  21  10   0       53.95       40.94     24.21 o 
  22  10   0       86.29       83.53     31.58 o 
  23  10   0      373.41      404.17     52.03 o 
   1  11   0        2.20        6.12      4.67 o 
   2  11   0        1.24        6.10      5.11 o 
   3  11   0      387.54      384.35     14.90 o 
   4  11   0      444.69      450.20     17.37 o 
   5  11   0       48.23       42.15      8.26 o 
   6  11   0     2392.26     2350.50     57.56 o 
   7  11   0       38.23       23.17     10.06 o 
   8  11   0      779.49      853.84     30.87 o 
   9  11   0     2025.07     2120.64     51.37 o 
  10  11   0      139.85      110.26     19.56 o 
  11  11   0     3174.57     3263.24     70.75 o 
  12  11   0      137.86       99.51     22.27 o 
  13  11   0       27.78        6.28     12.03 o 
  14  11   0      100.80       67.52     19.18 o 
  15  11   0      175.26      151.13     21.26 o 
  16  11   0      427.69      393.98     32.43 o 
  17  11   0       64.44      123.19     23.24 o 
  18  11   0     1690.95     1944.16     68.32 o 
  19  11   0      446.34      375.41     39.42 o 
  20  11   0       19.10       -7.82     18.16 o 
  21  11   0       97.40       60.20     26.25 o 
  22  11   0       44.96       58.73     30.63 o 
  23  11   0       49.94       11.16     27.82 o 
   0  12   0      750.66      760.20     24.72 o 
   1  12   0      307.49      249.95     12.17 o 
   2  12   0        5.98       -1.51      5.26 o 
   3  12   0     1699.22     1665.24     32.80 o 
   4  12   0     1424.98     1540.00     37.84 o 
   5  12   0      307.89      321.69     16.37 o 
   6  12   0     2396.11     2327.28     72.35 o 
   7  12   0     1420.54     1360.49     47.53 o 
   8  12   0      836.44      839.06     31.82 o 
   9  12   0        0.38        7.19      9.34 o 
  10  12   0      750.73      676.11     30.44 o 
  11  12   0      781.08      765.53     36.35 o 
  12  12   0       23.54       20.78     12.44 o 
  13  12   0      313.59      345.05     28.79 o 
  14  12   0      471.87      559.79     36.32 o 
  15  12   0      144.92      101.35     20.20 o 
  16  12   0      320.70      271.85     29.09 o 
  17  12   0       19.30       22.37     17.06 o 
  18  12   0      207.03      229.34     32.13 o 
  19  12   0       26.27        1.73     19.40 o 
  20  12   0        0.85       -0.17     21.15 o 
  21  12   0      303.20      390.18     47.96 o 
  22  12   0      654.16      637.82     63.15 o 
   1  13   0       12.10       19.10      6.16 o 
   2  13   0     3806.42     3931.01     63.87 o 
   3  13   0     4699.55     4959.82     77.90 o 
   4  13   0     1539.75     1554.07     35.05 o 
   5  13   0      228.72      254.91     15.68 o 
   6  13   0     7572.84     7592.40    111.89 o 
   7  13   0      213.80      216.31     17.23 o 
   8  13   0      148.89      186.75     16.53 o 
   9  13   0      239.47      191.49     19.56 o 
  10  13   0        0.06       -5.46      9.66 o 
  11  13   0        4.09       14.15     13.18 o 
  12  13   0     2970.56     3255.80     94.67 o 
  13  13   0      949.64      896.66     50.39 o 
  14  13   0      502.89      500.41     35.37 o 
  15  13   0      154.21      154.98     23.79 o 
  16  13   0       38.64       40.55     18.70 o 
  17  13   0      216.05      207.53     31.43 o 
  18  13   0       11.66       23.72     23.35 o 
  19  13   0       28.84       23.04     23.24 o 
  20  13   0       49.28       65.38     29.78 o 
  21  13   0      101.64      112.55     35.20 o 
   0  14   0      968.66     1008.36     40.58 o 
   1  14   0      693.67      648.58     23.24 o 
   2  14   0      202.75      234.54     21.22 o 
   3  14   0      981.37      981.73     50.67 o 
   4  14   0      645.09      765.23     34.93 o 
   5  14   0      130.17      128.46     17.51 o 
   6  14   0      149.42      143.96     18.06 o 
   7  14   0       57.57       56.51     13.96 o 
   8  14   0      218.76      171.06     17.84 o 
   9  14   0     1023.07     1081.19     49.22 o 
  10  14   0       40.81       55.15     14.25 o 
  11  14   0      244.02      273.32     37.14 o 
  12  14   0        6.02       -1.01     15.01 o 
  13  14   0      530.02      664.57     48.54 o 
  14  14   0      154.96       97.19     36.81 o 
  15  14   0        6.75       -7.54     17.54 o 
  16  14   0      227.02      256.67     37.47 o 
  17  14   0        7.86       20.13     22.22 o 
  18  14   0       15.60       34.20     25.21 o 
  19  14   0       13.37       14.93     25.83 o 
  20  14   0       74.33       56.73     40.56 o 
  21  14   0       49.66       52.97     29.20 o 
   1  15   0       23.90       16.26     10.50 o 
   2  15   0      302.51      316.15     22.68 o 
   3  15   0      167.80       77.43     18.86 o 
   4  15   0      761.22      783.09     36.18 o 
   5  15   0     3651.04     3757.44    100.18 o 
   6  15   0     2559.74     2592.37     79.04 o 
   7  15   0       15.64       24.98     31.58 o 
   8  15   0      506.50      497.53     58.75 o 
   9  15   0     1095.36     1189.31     59.99 o 
  10  15   0       31.14       23.62     16.92 o 
  11  15   0      640.89      792.50     51.27 o 
  12  15   0      273.83      308.17     84.84 o 
  13  15   0       67.95       86.39     28.72 o 
  14  15   0        0.14       19.12     19.19 o 
  15  15   0      135.73       39.42     26.78 o 
  16  15   0       33.44       29.21     22.60 o 
  17  15   0      353.91      415.37     52.55 o 
  18  15   0      138.06       75.68     30.79 o 
  19  15   0       22.86      -10.05     26.39 o 
  20  15   0      526.52      565.84     60.96 o 
   0  16   0      429.26      452.70     37.86 o 
   1  16   0      162.92      180.87     19.17 o 
   2  16   0      160.77      156.48     19.89 o 
   3  16   0       18.34        5.61     11.61 o 
   4  16   0      209.53      195.01     25.23 o 
   5  16   0      349.53      412.89     44.49 o 
   6  16   0      353.57      338.51     32.39 o 
   7  16   0      336.98      454.85     37.08 o 
   8  16   0     1141.28     1285.01     51.66 o 
   9  16   0      190.63      175.02     28.50 o 
  10  16   0       47.68       27.87     16.68 o 
  11  16   0       45.52        1.67     16.87 o 
  12  16   0        1.56       -5.65     21.97 o 
  13  16   0       23.76       42.96     24.89 o 
  14  16   0        6.48       33.83     30.00 o 
  15  16   0      180.17      191.34     46.84 o 
  16  16   0        4.30       -6.80     28.76 o 
  17  16   0        0.27       -3.70     26.48 o 
  18  16   0        3.10       37.07     31.96 o 
  19  16   0       21.42        0.93     34.41 o 
   1  17   0      824.32      837.86     49.35 o 
   2  17   0       64.83       65.99     18.76 o 
   3  17   0       19.53       36.19     16.92 o 
   4  17   0      476.59      449.85     46.63 o 
   5  17   0      123.19      133.14     24.30 o 
   6  17   0      563.69      728.78     57.72 o 
   7  17   0      381.96      438.60     37.90 o 
   8  17   0        0.16       11.19     15.30 o 
   9  17   0      295.48      183.94     33.94 o 
  10  17   0       13.95        0.40     16.92 o 
  11  17   0        2.35       42.43     25.25 o 
  12  17   0      262.10      252.85     40.74 o 
  13  17   0       81.12       77.56     43.71 o 
  14  17   0      354.67      425.11    114.48 o 
  15  17   0       14.08       12.45     29.24 o 
  16  17   0        1.13      -17.68     33.97 o 
  17  17   0      185.09      141.55     69.53 o 
   0  18   0      119.15       99.32     31.88 o 
   1  18   0      191.87      162.21     29.53 o 
   2  18   0      249.13      212.05     55.66 o 
   3  18   0        0.06        8.96     15.59 o 
   4  18   0        8.91        9.06     15.41 o 
   5  18   0        0.29        0.79     16.76 o 
   6  18   0      187.71      186.80     28.23 o 
   7  18   0        0.44      -15.00     14.83 o 
   8  18   0       60.00       51.52     18.65 o 
   9  18   0      310.52      337.31     36.02 o 
  10  18   0      486.01      427.90    102.95 o 
  11  18   0       42.37       33.50     27.15 o 
  12  18   0      418.27      489.72     64.24 o 
  13  18   0      317.06      248.01    155.29 o 
  14  18   0       17.82       20.59     41.31 o 
  15  18   0        0.08       10.17     32.92 o 
  16  18   0       16.13      -19.43     32.99 o 
   1  19   0        0.13        3.92     18.99 o 
   2  19   0       11.43       12.48     19.29 o 
   3  19   0       95.66      118.97     27.23 o 
   4  19   0       10.99        4.98     19.53 o 
   5  19   0       32.44       36.70     19.92 o 
   6  19   0      300.97      285.25     33.20 o 
   7  19   0       89.20       88.20     24.76 o 
   8  19   0       50.79       47.71     24.19 o 
   9  19   0       11.85       19.17     21.62 o 
  10  19   0       83.30       66.95     44.51 o 
  11  19   0       17.98       63.87     33.81 o 
  12  19   0      166.99      132.65     81.32 o 
  13  19   0      381.80      445.67     67.84 o 
  14  19   0        1.16      -15.26     29.95 o 
  15  19   0       16.32        4.40     34.88 o 
   0  20   0      223.88       98.48     51.93 o 
   1  20   0      102.63       87.99     35.07 o 
   2  20   0       21.68       44.14     23.68 o 
   3  20   0      535.41      603.68     81.43 o 
   4  20   0      124.32      120.23     30.41 o 
   5  20   0       55.49       57.12     25.94 o 
   6  20   0       72.23       73.23     27.67 o 
   7  20   0       25.37       12.49     23.15 o 
   8  20   0      448.94      538.20     55.47 o 
   9  20   0       43.44       52.79     28.79 o 
  10  20   0        2.06       -6.44     65.68 o 
  11  20   0       13.81        1.32     28.68 o 
  12  20   0      570.48      779.71    243.66 o 
  13  20   0      240.79      237.69     53.86 o 
   1  21   0      793.63      867.19     79.95 o 
   2  21   0       88.42       43.57     33.29 o 
   3  21   0      330.91      339.79     54.90 o 
   4  21   0      114.72      147.72     34.10 o 
   5  21   0       28.00       34.53     25.54 o 
   6  21   0       25.23       29.12     25.76 o 
   7  21   0      561.63      656.13     59.26 o 
   8  21   0      481.72      477.52     59.19 o 
   9  21   0        8.99       44.38     31.88 o 
  10  21   0      191.05      281.49     56.66 o 
  11  21   0      118.01      119.62     41.95 o 
   0  22   0      165.90      182.85     64.73 o 
   1  22   0      284.18      381.11     62.67 o 
   2  22   0       15.46       23.45     32.74 o 
   3  22   0       33.54       60.62     36.74 o 
   4  22   0        1.00        2.50     43.42 o 
   5  22   0      183.89      261.18     52.97 o 
   6  22   0       30.96       56.44     36.04 o 
   7  22   0       71.87      141.85     37.16 o 
   8  22   0      159.54      126.90     36.93 o 
   1  23   0       25.75       51.83     57.02 o 
   2  23   0       27.76       20.34     37.48 o 
   3  23   0       39.45       54.93     38.39 o 
 -26   1   1      193.19      223.28     56.97 o 
 -25   1   1       70.19       87.98     41.24 o 
 -24   1   1        4.98       22.65     29.87 o 
 -23   1   1       82.42       50.33     28.77 o 
 -22   1   1      422.55      420.07     46.50 o 
 -21   1   1      421.88      386.32     33.65 o 
 -20   1   1      377.21      383.58     32.57 o 
 -19   1   1      725.46      797.03     37.24 o 
 -18   1   1      868.14      987.30     33.22 o 
 -17   1   1      818.91      866.15     30.26 o 
 -16   1   1        1.83       28.03      9.09 o 
 -15   1   1     3582.55     4002.01     68.96 o 
 -14   1   1     1009.98     1022.08     28.13 o 
 -13   1   1     2024.58     2201.06     43.08 o 
 -12   1   1       98.00       88.23      9.46 o 
 -11   1   1     3061.15     2916.54     49.69 o 
 -10   1   1     3150.27     3536.45     56.12 o 
  -9   1   1      965.29     1200.32     26.67 o 
  -8   1   1     4172.02     4543.09     65.73 o 
  -7   1   1    32666.75    33798.49    392.05 o 
  -6   1   1     7409.28     7966.98     98.56 o 
  -5   1   1    20836.85    22192.46    260.61 o 
  -4   1   1    54697.42    56981.34    698.02 o 
  -3   1   1     1359.29     1392.57     25.10 o 
  -2   1   1      231.25      285.08      8.56 o 
  -1   1   1     6856.26     7375.83    183.04 o 
   0   1   1      687.63      679.08     39.63 o 
   1   1   1     6257.17     6034.36    111.39 o 
   2   1   1     1644.45     1695.02     32.22 o 
   3   1   1     7815.71     7633.11    114.64 o 
   4   1   1   133228.88   139409.64   1810.11 o 
   5   1   1      671.93      718.86     14.83 o 
   6   1   1      291.58      352.15     11.35 o 
   7   1   1      230.41      297.80     12.87 o 
   8   1   1        1.29       13.66      9.47 o 
   9   1   1     4640.89     4562.40     67.54 o 
  10   1   1     3289.49     3375.90     54.19 o 
  11   1   1      509.86      446.92     18.83 o 
  12   1   1      205.68      231.46     14.52 o 
  13   1   1     1403.47     1384.35     31.95 o 
  14   1   1     1640.61     1725.88     44.53 o 
  15   1   1       16.62       24.16      9.52 o 
  16   1   1      388.26      327.20     23.03 o 
  17   1   1      997.36      994.90     65.06 o 
  18   1   1      670.20      606.68     52.37 o 
  19   1   1      207.77      144.40     29.01 o 
  20   1   1       40.96       48.96     23.34 o 
  21   1   1      104.14       76.18     41.34 o 
  22   1   1      328.21      372.25     49.01 o 
  23   1   1       35.09       17.87     31.45 o 
  24   1   1      302.86      266.62    108.01 o 
  25   1   1        0.70       36.03     38.69 o 
 -26   2   1       53.31       47.48     39.15 o 
 -25   2   1        7.19       24.74     34.04 o 
 -24   2   1     1464.65     1656.90    118.03 o 
 -23   2   1      630.36      849.79     74.66 o 
 -22   2   1       13.93        8.24     18.88 o 
 -21   2   1      801.59      921.69     79.24 o 
 -20   2   1       45.58       74.86     29.87 o 
 -19   2   1      469.14      420.70     29.22 o 
 -18   2   1      289.47      279.71     21.50 o 
 -17   2   1      309.76      260.07     20.13 o 
 -16   2   1     5002.38     4968.26     89.27 o 
 -15   2   1        3.54       11.34      8.74 o 
 -14   2   1       13.50       26.00      8.15 o 
 -13   2   1     3517.92     3567.98     60.75 o 
 -12   2   1      354.99      307.14     16.27 o 
 -11   2   1     2214.41     2140.12     39.95 o 
 -10   2   1      302.65      286.89     14.17 o 
  -9   2   1     6518.98     6669.10     92.99 o 
  -8   2   1     4044.02     3938.61     58.59 o 
  -7   2   1      229.36      273.75     11.66 o 
  -6   2   1       45.20       47.40      5.34 o 
  -5   2   1    22825.39    22904.00    284.42 o 
  -4   2   1     7739.39     7666.01    100.06 o 
  -3   2   1     5825.94     6002.68     90.45 o 
  -2   2   1     5732.46     6074.90    155.94 o 
  -1   2   1     4512.21     4687.37     86.99 o 
   0   2   1      550.86      589.74     15.13 o 
   1   2   1      534.40      561.03     18.51 o 
   2   2   1     3103.28     3324.59     53.79 o 
   3   2   1     5046.18     5260.88     81.60 o 
   4   2   1    31547.65    33005.74    434.52 o 
   5   2   1       22.14       17.66      4.78 o 
   6   2   1      166.55      106.85      8.93 o 
   7   2   1      315.27      277.61     11.44 o 
   8   2   1     4669.96     5281.65     79.59 o 
   9   2   1     5562.22     5673.87     85.85 o 
  10   2   1      152.36      117.16     11.30 o 
  11   2   1      635.64      640.77     20.97 o 
  12   2   1      580.51      589.54     21.27 o 
  13   2   1     2277.33     2204.86     45.48 o 
  14   2   1     2172.91     2181.97     46.40 o 
  15   2   1     3089.23     2899.02     63.54 o 
  16   2   1        0.39       13.49     11.40 o 
  17   2   1      232.58      253.99     27.88 o 
  18   2   1     1084.14     1100.16     54.19 o 
  19   2   1      969.36     1051.31     60.23 o 
  20   2   1      112.09      109.46     29.45 o 
  21   2   1      285.78      259.89     39.82 o 
  22   2   1      337.89      379.87     50.42 o 
  23   2   1       17.91       65.14     36.15 o 
  24   2   1       16.69       30.13     37.22 o 
  25   2   1      322.65      335.97     63.37 o 
 -26   3   1       15.80      103.19     45.47 o 
 -25   3   1       19.80       30.69     31.82 o 
 -24   3   1       37.83       20.94     38.33 o 
 -23   3   1      372.31      354.67     40.01 o 
 -22   3   1      317.38      245.24     34.45 o 
 -21   3   1      117.30       94.45     23.10 o 
 -20   3   1      374.26      414.67     34.49 o 
 -19   3   1      150.26      144.79     20.89 o 
 -18   3   1      108.60      118.79     19.23 o 
 -17   3   1      593.57      563.22     29.71 o 
 -16   3   1      529.24      541.99     33.13 o 
 -15   3   1     6118.25     6300.31    105.64 o 
 -14   3   1     1805.37     1831.41     43.13 o 
 -13   3   1       33.07       33.36      8.99 o 
 -12   3   1      511.17      485.43     19.34 o 
 -11   3   1      133.28      167.57     11.05 o 
 -10   3   1      465.09      484.95     16.32 o 
  -9   3   1      281.14      296.92     14.32 o 
  -8   3   1      424.87      435.67     15.89 o 
  -7   3   1        4.41       11.56      4.30 o 
  -6   3   1      877.38     1017.56     22.45 o 
  -5   3   1       29.92       29.29      5.32 o 
  -4   3   1     1945.99     2069.05     37.67 o 
  -3   3   1     6026.33     5987.40    100.68 o 
  -2   3   1      319.30      328.14     43.13 o 
  -1   3   1     9791.74    10042.80    180.71 o 
   0   3   1    33600.88    35527.75    559.09 o 
   1   3   1     5320.20     5474.86    120.55 o 
   2   3   1     5253.48     5225.86     65.64 o 
   3   3   1     1452.86     1533.16     27.79 o 
   4   3   1     4509.54     4660.66     68.40 o 
   5   3   1       95.73       39.86      6.11 o 
   6   3   1    10549.59    11367.99    155.01 o 
   7   3   1      359.82      363.09     13.30 o 
   8   3   1       15.02        7.93      5.61 o 
   9   3   1     1914.30     1834.63     36.14 o 
  10   3   1       38.00       28.20      7.39 o 
  11   3   1       48.37       56.93      8.45 o 
  12   3   1     7038.82     7053.10    108.43 o 
  13   3   1      108.58      137.91     17.94 o 
  14   3   1        6.20        7.75      8.08 o 
  15   3   1      730.72      750.72     30.94 o 
  16   3   1        7.56       12.03     10.85 o 
  17   3   1     1949.52     2093.57     65.56 o 
  18   3   1      284.64      269.02     46.05 o 
  19   3   1      252.61      153.56     27.55 o 
  20   3   1     1530.91     1766.73     71.63 o 
  21   3   1      337.49      390.47     51.97 o 
  22   3   1       34.61       21.95     25.53 o 
  23   3   1       11.68       74.57     36.13 o 
  24   3   1      709.46      888.77    165.91 o 
  25   3   1       12.66      -18.93     39.93 o 
 -26   4   1      117.77      127.72     38.70 o 
 -25   4   1        2.62      -22.48     24.38 o 
 -24   4   1       39.80        6.10     25.70 o 
 -23   4   1      107.49      106.16     30.22 o 
 -22   4   1     1230.92     1322.90     78.09 o 
 -21   4   1       14.70       14.51     17.65 o 
 -20   4   1      396.08      367.98     33.83 o 
 -19   4   1     1163.83     1239.73     52.38 o 
 -18   4   1      936.60      865.93     48.15 o 
 -17   4   1      153.17      155.45     18.18 o 
 -16   4   1      864.83      918.23     35.92 o 
 -15   4   1      187.40      151.40     16.33 o 
 -14   4   1     2509.99     2436.23     56.84 o 
 -13   4   1     3321.46     3173.92     63.00 o 
 -12   4   1      295.89      298.63     16.57 o 
 -11   4   1      342.69      357.11     22.57 o 
 -10   4   1       46.81       46.37      7.53 o 
  -9   4   1      247.18      231.43     14.58 o 
  -8   4   1      134.72       78.25      8.13 o 
  -7   4   1     1197.52      975.61     23.26 o 
  -6   4   1       53.51       40.74      5.96 o 
  -5   4   1       75.71      119.02      9.65 o 
  -4   4   1     5691.83     5637.70     88.69 o 
  -3   4   1    10127.38    10799.07    196.34 o 
  -2   4   1     5524.58     5959.55    111.30 o 
  -1   4   1     3638.08     3561.05     79.26 o 
   0   4   1     1140.83     1340.71     30.14 o 
   1   4   1    27266.85    28422.97    444.66 o 
   2   4   1     6814.66     6989.41     86.90 o 
   3   4   1     1345.39     1438.85     33.30 o 
   4   4   1      116.82      102.99      7.60 o 
   5   4   1     2526.04     2425.57     44.41 o 
   6   4   1     8256.03     8398.30    128.38 o 
   7   4   1      796.83      864.85     24.11 o 
   8   4   1     1122.73     1202.83     26.83 o 
   9   4   1      190.16      252.10     22.78 o 
  10   4   1     3017.98     2842.89     51.36 o 
  11   4   1        0.23       -4.34      5.59 o 
  12   4   1      217.80      218.69     20.32 o 
  13   4   1       45.34       32.09      8.84 o 
  14   4   1     2386.21     2550.16     57.97 o 
  15   4   1      202.41      171.07     17.48 o 
  16   4   1     5655.19     5903.42    110.03 o 
  17   4   1       75.73       72.16     15.95 o 
  18   4   1      352.23      323.96     34.77 o 
  19   4   1        4.84       -6.78     13.80 o 
  20   4   1       20.38       23.77     18.63 o 
  21   4   1       32.70       72.56     24.06 o 
  22   4   1       93.08       75.40     28.50 o 
  23   4   1       35.42       85.37     37.57 o 
  24   4   1      480.55      519.58     73.82 o 
  25   4   1      130.93       93.38     43.82 o 
 -25   5   1      118.69      116.54     51.70 o 
 -24   5   1      176.66      143.23     35.90 o 
 -23   5   1      618.50      802.54     66.27 o 
 -22   5   1      126.02      119.58     27.95 o 
 -21   5   1      186.74      164.97     25.12 o 
 -20   5   1       10.14       23.45     16.49 o 
 -19   5   1       81.95       96.61     19.96 o 
 -18   5   1       15.53        9.39     12.93 o 
 -17   5   1      405.28      381.13     36.16 o 
 -16   5   1      315.38      349.20     24.64 o 
 -15   5   1     1393.97     1449.57     42.99 o 
 -14   5   1     1029.87      974.13     34.22 o 
 -13   5   1     1865.91     1856.62     47.04 o 
 -12   5   1     3973.29     4007.61     69.67 o 
 -11   5   1     1362.55     1332.18     31.88 o 
 -10   5   1       33.87       37.48      7.59 o 
  -9   5   1      895.99      945.40     24.42 o 
  -8   5   1     2181.66     2227.48     56.78 o 
  -7   5   1     1746.87     1782.88     35.32 o 
  -6   5   1     6828.11     6692.02    107.21 o 
  -5   5   1      984.59     1134.56     29.59 o 
  -4   5   1      127.80      103.51     13.19 o 
  -3   5   1      474.71      515.74     17.41 o 
  -2   5   1    25051.71    25725.31    446.28 o 
  -1   5   1     1416.87     1509.97     27.74 o 
   0   5   1    23767.30    24787.94    353.75 o 
   1   5   1        4.80        3.32      2.72 o 
   2   5   1     3873.92     4203.59     75.06 o 
   3   5   1     4638.41     4790.86     78.28 o 
   4   5   1     5963.21     6013.64     87.86 o 
   5   5   1     1146.04     1136.70     26.56 o 
   6   5   1     1347.47     1285.57     29.85 o 
   7   5   1      153.06      124.69     10.82 o 
   8   5   1       18.84       19.83      7.30 o 
   9   5   1      317.87      373.77     24.22 o 
  10   5   1     3894.19     4223.36     77.24 o 
  11   5   1      529.54      482.78     22.24 o 
  12   5   1      604.47      564.78     21.95 o 
  13   5   1     1660.40     1696.09     42.60 o 
  14   5   1     3212.44     3131.79     70.64 o 
  15   5   1       30.81       29.77     10.49 o 
  16   5   1      216.68      211.41     25.46 o 
  17   5   1      677.61      676.27     37.95 o 
  18   5   1      137.09      143.43     21.45 o 
  19   5   1      984.75     1061.75     57.49 o 
  20   5   1      340.16      311.79     35.60 o 
  21   5   1     1118.36     1306.71     74.89 o 
  22   5   1       44.88       35.19     25.47 o 
  23   5   1      388.70      386.48     48.72 o 
  24   5   1      241.78      299.38     64.73 o 
  25   5   1       60.32       74.67     41.78 o 
 -25   6   1       22.80       -8.20     26.42 o 
 -24   6   1      345.94      362.78     61.75 o 
 -23   6   1      128.38      163.97     36.67 o 
 -22   6   1        0.07       14.28     20.09 o 
 -21   6   1      416.71      440.52     40.29 o 
 -20   6   1      327.87      374.36     33.84 o 
 -19   6   1       10.81       15.22     16.05 o 
 -18   6   1     1094.64     1226.23     57.18 o 
 -17   6   1     1626.29     1695.86     56.41 o 
 -16   6   1       40.20       35.46     12.48 o 
 -15   6   1     1182.86     1225.53     44.91 o 
 -14   6   1      111.12      108.08     14.81 o 
 -13   6   1       18.97       22.89      9.60 o 
 -12   6   1     1870.70     1866.36     45.52 o 
 -11   6   1     1358.32     1342.34     32.63 o 
 -10   6   1       28.19       23.04      7.09 o 
  -9   6   1      508.35      470.64     20.67 o 
  -8   6   1      315.43      362.88     14.14 o 
  -7   6   1      938.49      849.24     23.46 o 
  -6   6   1      140.48      102.58     12.29 o 
  -5   6   1        2.75       14.66      5.53 o 
  -4   6   1       40.85       69.00      7.71 o 
  -3   6   1       27.26       38.52      7.14 o 
  -2   6   1     4230.29     4408.96     86.35 o 
  -1   6   1     4203.26     4274.44     68.26 o 
   0   6   1        3.49       -1.88      3.32 o 
   1   6   1       51.71       13.41      3.67 o 
   2   6   1      127.04       73.45      9.16 o 
   3   6   1     2410.18     2231.71     69.00 o 
   4   6   1     2021.69     1808.58     34.18 o 
   5   6   1      545.60      538.45     18.52 o 
   6   6   1     6817.93     7693.27    121.23 o 
   7   6   1     3458.30     4123.99     72.85 o 
   8   6   1      267.06      390.20     18.31 o 
   9   6   1      619.34      684.14     24.35 o 
  10   6   1      399.77      412.28     22.20 o 
  11   6   1     1862.68     1854.06     44.68 o 
  12   6   1      757.48      727.80     39.03 o 
  13   6   1     1691.29     1618.68     43.40 o 
  14   6   1     1505.46     1577.39     48.49 o 
  15   6   1      203.54      257.62     20.88 o 
  16   6   1      599.06      665.04     36.49 o 
  17   6   1      102.11       66.78     17.20 o 
  18   6   1       48.84       36.74     20.92 o 
  19   6   1       23.11       -6.45     15.77 o 
  20   6   1       56.78       53.46     21.32 o 
  21   6   1      125.33      119.54     27.98 o 
  22   6   1        0.52       27.61     22.32 o 
  23   6   1      154.64      116.32     33.28 o 
  24   6   1      392.23      382.05     50.57 o 
  25   6   1       10.49        9.11     27.96 o 
 -25   7   1      124.13      134.85     39.63 o 
 -24   7   1       11.54        0.48     24.58 o 
 -23   7   1      108.69       51.65     28.09 o 
 -22   7   1      469.93      543.47     55.84 o 
 -21   7   1      261.25      261.06     31.06 o 
 -20   7   1       59.22       18.67     17.40 o 
 -19   7   1      287.17      308.67     31.00 o 
 -18   7   1      160.24      139.17     22.54 o 
 -17   7   1     1773.71     1989.35     85.63 o 
 -16   7   1      237.76      227.34     22.81 o 
 -15   7   1      544.83      530.54     34.36 o 
 -14   7   1      414.87      460.92     34.94 o 
 -13   7   1      938.13      977.81     35.01 o 
 -12   7   1      285.76      270.83     19.95 o 
 -11   7   1     2965.63     2849.09     59.32 o 
 -10   7   1     4984.14     4924.91    105.25 o 
  -9   7   1       99.50       90.88     12.75 o 
  -8   7   1     5187.78     5600.92    104.45 o 
  -7   7   1     3033.40     2937.94     56.29 o 
  -6   7   1      129.25      110.92     23.24 o 
  -5   7   1      519.58      351.23     17.93 o 
  -4   7   1      303.45      329.97     13.04 o 
  -3   7   1      223.72      280.67     11.61 o 
  -2   7   1     3019.46     3077.60     54.04 o 
  -1   7   1     2776.80     2391.27     37.79 o 
   0   7   1     2500.61     2786.02     49.37 o 
   1   7   1     3749.63     4249.90     65.58 o 
   2   7   1     2382.54     2514.36     50.29 o 
   3   7   1      123.19      166.33     14.10 o 
   4   7   1     2372.01     2553.87     68.28 o 
   5   7   1     1318.90     1360.92     46.55 o 
   6   7   1      248.58      288.82     16.06 o 
   7   7   1     2331.91     2245.97     47.04 o 
   8   7   1     5776.40     5656.38     96.76 o 
   9   7   1     2260.82     2311.11     50.31 o 
  10   7   1        0.86        1.19      7.35 o 
  11   7   1        2.05       20.76      8.33 o 
  12   7   1      473.03      462.37     24.03 o 
  13   7   1       31.69       19.51      9.68 o 
  14   7   1       31.08       28.80     11.02 o 
  15   7   1       56.69       33.13     13.43 o 
  16   7   1      165.72      164.34     21.32 o 
  17   7   1      180.20      218.22     25.69 o 
  18   7   1      994.51     1122.58     52.57 o 
  19   7   1      578.01      722.71     49.98 o 
  20   7   1      110.84       74.35     28.35 o 
  21   7   1       98.57       98.08     31.62 o 
  22   7   1      156.02      135.11     34.93 o 
  23   7   1      114.65       76.43     30.01 o 
  24   7   1      151.63       99.23     73.75 o 
 -24   8   1       57.79       37.14     30.71 o 
 -23   8   1      302.94      338.21     50.54 o 
 -22   8   1       34.43       45.76     26.65 o 
 -21   8   1     1084.26     1201.95     66.77 o 
 -20   8   1        1.01       -2.21     15.31 o 
 -19   8   1       63.74       81.13     20.60 o 
 -18   8   1        7.80       -3.98     14.01 o 
 -17   8   1        0.59       -1.19     13.09 o 
 -16   8   1       15.31       23.15     13.73 o 
 -15   8   1       18.59        8.79     12.04 o 
 -14   8   1     4507.62     4500.38    100.90 o 
 -13   8   1      436.44      408.47     27.81 o 
 -12   8   1     1876.64     1795.08     52.63 o 
 -11   8   1      208.07      254.73     17.97 o 
 -10   8   1       89.31       89.54     13.12 o 
  -9   8   1        0.11       -1.40      6.41 o 
  -8   8   1      316.61      324.39     17.60 o 
  -7   8   1       72.31       71.47     13.69 o 
  -6   8   1    12817.52    13052.33    218.65 o 
  -5   8   1      432.18      395.69     19.60 o 
  -4   8   1       64.12       71.01      8.28 o 
  -3   8   1     1067.68     1061.83     22.73 o 
  -2   8   1       90.16       68.78      6.95 o 
  -1   8   1      184.72      248.42     10.33 o 
   0   8   1      455.80      384.84     13.02 o 
   1   8   1     1433.76     1169.21     23.65 o 
   2   8   1     9217.49     9485.05    144.18 o 
   3   8   1     4498.52     4197.12     79.04 o 
   4   8   1     2847.65     2736.04     58.14 o 
   5   8   1      418.88      446.08     20.70 o 
   6   8   1      534.40      503.64     20.56 o 
   7   8   1     4805.92     4915.07     86.37 o 
   8   8   1     3882.42     3863.58     72.65 o 
   9   8   1       69.48       53.66      9.68 o 
  10   8   1      230.94      220.17     17.02 o 
  11   8   1      202.01      196.19     16.98 o 
  12   8   1     2298.06     2377.30     55.85 o 
  13   8   1       13.97        7.06      9.34 o 
  14   8   1      284.77      259.69     29.39 o 
  15   8   1      555.17      509.01     33.50 o 
  16   8   1      878.57      887.02     57.85 o 
  17   8   1       61.00       42.77     15.99 o 
  18   8   1      326.76      326.45     33.59 o 
  19   8   1      687.82      706.23     63.18 o 
  20   8   1      120.49       82.21     23.66 o 
  21   8   1        6.01       15.09     23.77 o 
  22   8   1       19.91       28.76     26.58 o 
  23   8   1      476.18      494.98     63.31 o 
  24   8   1        5.81       74.84     32.73 o 
 -24   9   1       19.44       -1.93     27.22 o 
 -23   9   1        8.76       20.85     29.10 o 
 -22   9   1        1.91        0.21     20.47 o 
 -21   9   1       44.93       41.77     22.69 o 
 -20   9   1      458.88      518.93     42.22 o 
 -19   9   1      146.84      148.98     26.32 o 
 -18   9   1        9.10        9.91     15.54 o 
 -17   9   1       41.87       36.75     15.98 o 
 -16   9   1      640.39      631.04     43.44 o 
 -15   9   1      454.87      397.92     30.51 o 
 -14   9   1      329.07      315.98     32.96 o 
 -13   9   1     1043.98     1095.58     43.75 o 
 -12   9   1       28.13       24.04     11.48 o 
 -11   9   1      116.83      115.82     14.81 o 
 -10   9   1      232.08      223.92     18.84 o 
  -9   9   1     1209.34     1337.17     36.21 o 
  -8   9   1      997.24      967.67     29.62 o 
  -7   9   1        1.68       -4.17      7.40 o 
  -6   9   1      575.76      525.30     24.21 o 
  -5   9   1      566.76      520.09     21.85 o 
  -4   9   1     3426.35     3354.90     73.34 o 
  -3   9   1      551.81      620.21     19.20 o 
  -2   9   1      329.00      330.11     13.36 o 
  -1   9   1     1767.33     1657.54     27.15 o 
   0   9   1        8.50       29.77      4.97 o 
   1   9   1        1.67        5.28      4.10 o 
   2   9   1      549.11      557.67     16.06 o 
   3   9   1     3858.67     4034.19     84.01 o 
   4   9   1      292.89      199.98     17.30 o 
   5   9   1      163.96      193.87     26.88 o 
   6   9   1     1056.35     1057.49     29.81 o 
   7   9   1     1682.06     1727.20     41.46 o 
   8   9   1       16.76       20.81      8.24 o 
   9   9   1      292.84      267.16     18.55 o 
  10   9   1     1651.87     1595.35     42.44 o 
  11   9   1        2.61        5.34      8.70 o 
  12   9   1      432.16      472.47     26.07 o 
  13   9   1     2725.87     2701.49     62.91 o 
  14   9   1     2219.40     2084.17     71.66 o 
  15   9   1        6.71       14.62     12.68 o 
  16   9   1      586.57      602.65     37.94 o 
  17   9   1      705.99      674.96     51.87 o 
  18   9   1       39.13       15.88     15.83 o 
  19   9   1       34.92       34.41     18.30 o 
  20   9   1      450.84      533.90     53.98 o 
  21   9   1       98.59      114.46     31.69 o 
  22   9   1      292.52      289.86     43.88 o 
  23   9   1      129.40      132.22     35.93 o 
 -24  10   1        3.24      -37.44     26.12 o 
 -23  10   1       13.48       -0.22     26.43 o 
 -22  10   1      173.13      130.93     29.21 o 
 -21  10   1        4.60       40.74     22.82 o 
 -20  10   1       14.23        9.01     18.56 o 
 -19  10   1        4.11       15.74     16.87 o 
 -18  10   1       31.56       26.18     15.50 o 
 -17  10   1       47.55       21.61     15.73 o 
 -16  10   1      173.19      166.70     23.15 o 
 -15  10   1      368.46      385.47     34.52 o 
 -14  10   1     1052.13      925.46     56.60 o 
 -13  10   1       78.92       65.85     15.70 o 
 -12  10   1      277.05      233.78     22.15 o 
 -11  10   1      460.61      431.83     37.67 o 
 -10  10   1       54.56       57.02     11.66 o 
  -9  10   1     3309.16     3398.64     68.83 o 
  -8  10   1     3646.42     3712.94     72.42 o 
  -7  10   1       96.11      109.23     13.95 o 
  -6  10   1     1588.56     1704.21     48.46 o 
  -5  10   1      259.72      309.46     23.60 o 
  -4  10   1        4.31        8.08      5.99 o 
  -3  10   1     2269.36     2516.21     46.63 o 
  -2  10   1      671.76      689.27     18.49 o 
  -1  10   1        3.16        6.57      4.26 o 
   0  10   1      102.76      119.00      9.63 o 
   1  10   1        0.45        0.26      4.09 o 
   2  10   1      322.15      327.15     12.62 o 
   3  10   1        0.41       -0.69      4.65 o 
   4  10   1     1728.69     1641.81     39.39 o 
   5  10   1      309.70      328.63     35.80 o 
   6  10   1     1190.68     1168.12     32.58 o 
   7  10   1       13.79        7.93      7.70 o 
   8  10   1      957.57      888.85     30.23 o 
   9  10   1     1106.87     1138.35     42.86 o 
  10  10   1        0.44       -3.15      7.87 o 
  11  10   1     1247.08     1260.93     38.83 o 
  12  10   1        0.81       -5.99      9.35 o 
  13  10   1     1458.98     1406.92     43.23 o 
  14  10   1       28.09        0.33     13.71 o 
  15  10   1      420.13      409.49     33.01 o 
  16  10   1        0.33        0.41     13.34 o 
  17  10   1      135.16       97.47     19.67 o 
  18  10   1      233.01      224.23     30.92 o 
  19  10   1      490.40      467.65     41.92 o 
  20  10   1       90.55       89.99     27.88 o 
  21  10   1       43.69       16.41     26.03 o 
  22  10   1        3.58        2.50     23.18 o 
  23  10   1       82.87       41.08     30.92 o 
 -23  11   1       91.74       53.30     30.99 o 
 -22  11   1        1.08       -3.88     21.85 o 
 -21  11   1      133.23      124.24     29.86 o 
 -20  11   1      127.62       93.98     26.95 o 
 -19  11   1      515.26      587.29     47.93 o 
 -18  11   1      501.59      421.18     36.28 o 
 -17  11   1       47.34       59.57     18.82 o 
 -16  11   1      159.88      229.61     26.19 o 
 -15  11   1        0.01       13.27     14.09 o 
 -14  11   1      175.08      151.39     20.77 o 
 -13  11   1      228.28      195.17     24.53 o 
 -12  11   1      115.71       87.85     22.55 o 
 -11  11   1     1488.67     1383.59     55.15 o 
 -10  11   1        0.15        5.16      9.69 o 
  -9  11   1       76.91       80.71     13.13 o 
  -8  11   1      201.83      236.63     28.63 o 
  -7  11   1      273.06      300.16     18.32 o 
  -6  11   1       98.46       96.35     16.33 o 
  -5  11   1      421.85      472.97     19.87 o 
  -4  11   1     2652.90     2660.09     50.34 o 
  -3  11   1     1385.91     1390.68     32.12 o 
  -2  11   1       43.18       43.28     11.34 o 
  -1  11   1     4624.84     4592.42     65.56 o 
   0  11   1      112.30      109.98      7.97 o 
   1  11   1        1.36        9.57      4.93 o 
   2  11   1      197.78      195.87     10.45 o 
   3  11   1       55.16       43.72      7.89 o 
   4  11   1      510.11      471.19     17.42 o 
   5  11   1        2.16        5.55      6.21 o 
   6  11   1     1909.67     1890.31     49.81 o 
   7  11   1      186.67      171.43     17.40 o 
   8  11   1       43.54       48.85     10.10 o 
   9  11   1      427.80      408.53     28.51 o 
  10  11   1      324.50      299.37     21.50 o 
  11  11   1      579.42      622.39     29.65 o 
  12  11   1     1405.54     1452.73     54.36 o 
  13  11   1      237.68      246.30     24.99 o 
  14  11   1      126.30       84.41     17.45 o 
  15  11   1        0.89        3.25     13.43 o 
  16  11   1       12.61        5.93     14.02 o 
  17  11   1      159.22      153.60     23.25 o 
  18  11   1      469.47      503.13     39.76 o 
  19  11   1        0.24       -6.91     17.86 o 
  20  11   1       14.31       11.75     24.26 o 
  21  11   1      508.19      549.17     57.31 o 
  22  11   1      442.42      393.84     50.76 o 
 -22  12   1      311.32      280.68     40.49 o 
 -21  12   1      153.56      114.63     31.52 o 
 -20  12   1      166.40      133.61     30.63 o 
 -19  12   1       97.88      127.93     40.42 o 
 -18  12   1      172.48      166.35     28.56 o 
 -17  12   1       82.67       59.78     24.85 o 
 -16  12   1      556.71      564.05     56.22 o 
 -15  12   1      122.32      112.07     22.43 o 
 -14  12   1      684.86      728.61     56.44 o 
 -13  12   1       66.35       38.75     20.49 o 
 -12  12   1       90.54      101.03     17.37 o 
 -11  12   1     1002.70      994.06     42.36 o 
 -10  12   1     1702.12     1802.65     48.02 o 
  -9  12   1        5.58       14.70     10.02 o 
  -8  12   1      477.11      471.67     29.28 o 
  -7  12   1     1472.00     1493.73     45.29 o 
  -6  12   1     1211.88     1380.13     34.44 o 
  -5  12   1       87.04       71.92     10.32 o 
  -4  12   1      110.29      108.84     10.92 o 
  -3  12   1      162.12      114.59     10.15 o 
  -2  12   1      791.84      771.18     21.10 o 
  -1  12   1      956.98      995.45     28.47 o 
   0  12   1     2512.94     2482.60     39.63 o 
   1  12   1      790.19      787.63     19.47 o 
   2  12   1     1725.27     1932.55     36.04 o 
   3  12   1     1466.08     1664.28     37.16 o 
   4  12   1       15.09       16.72      6.80 o 
   5  12   1       13.08       20.66      7.96 o 
   6  12   1     1018.93      996.45     39.63 o 
   7  12   1     2720.24     2740.79     55.60 o 
   8  12   1      841.60      869.27     32.25 o 
   9  12   1      495.93      538.66     26.72 o 
  10  12   1      402.71      336.93     20.97 o 
  11  12   1       12.39       20.04     11.92 o 
  12  12   1      124.23      167.10     19.03 o 
  13  12   1        0.94        2.53     12.52 o 
  14  12   1       72.65       65.44     16.69 o 
  15  12   1      210.68      221.01     26.07 o 
  16  12   1      441.58      471.47     45.23 o 
  17  12   1      397.88      371.10     34.44 o 
  18  12   1      418.83      483.50     76.36 o 
  19  12   1       24.59       31.68     25.60 o 
  20  12   1      474.20      563.31     66.26 o 
  21  12   1       16.98       35.94     32.80 o 
  22  12   1       81.23       92.51     39.84 o 
 -22  13   1       14.06       -4.61     25.31 o 
 -21  13   1       11.81       27.34     26.12 o 
 -20  13   1      334.74      435.91     51.82 o 
 -19  13   1      152.94      167.78     38.02 o 
 -18  13   1       19.25       32.67     28.22 o 
 -17  13   1      115.02       91.67     25.11 o 
 -16  13   1       18.40       13.24     17.05 o 
 -15  13   1       33.62       21.89     15.57 o 
 -14  13   1      462.34      468.35     34.65 o 
 -13  13   1      457.94      482.56     34.10 o 
 -12  13   1        0.06       10.70     13.29 o 
 -11  13   1      241.37      231.35     23.48 o 
 -10  13   1      618.79      581.77     37.78 o 
  -9  13   1      175.36      229.22     19.97 o 
  -8  13   1      145.49       90.68     19.01 o 
  -7  13   1     3906.79     3972.98     96.81 o 
  -6  13   1      955.64      896.57     42.69 o 
  -5  13   1     2994.14     3192.64     61.87 o 
  -4  13   1     5304.38     5441.68     91.66 o 
  -3  13   1      253.16      236.14     15.16 o 
  -2  13   1      964.02     1001.99     27.52 o 
  -1  13   1       81.55       94.43      9.62 o 
   0  13   1        0.30        7.82      5.99 o 
   1  13   1        0.01        8.11      6.38 o 
   2  13   1     4631.38     4672.45     80.60 o 
   3  13   1      642.71      599.60     44.71 o 
   4  13   1     3297.64     3240.98     80.78 o 
   5  13   1      766.26      713.62     32.45 o 
   6  13   1       11.21       20.35     10.41 o 
   7  13   1       27.04       15.23      9.87 o 
   8  13   1        0.01       -4.01      9.44 o 
   9  13   1     1137.95     1090.04     38.07 o 
  10  13   1      480.16      515.58     58.00 o 
  11  13   1      232.91      203.52     22.16 o 
  12  13   1       70.50       46.22     18.92 o 
  13  13   1        0.47       20.27     16.08 o 
  14  13   1        0.29       -6.29     14.45 o 
  15  13   1      396.01      430.50     39.85 o 
  16  13   1      103.89      102.07     24.95 o 
  17  13   1      599.41      585.76     65.39 o 
  18  13   1        2.30       15.18     22.83 o 
  19  13   1      422.25      360.77     46.78 o 
  20  13   1      183.22      176.26     40.30 o 
  21  13   1      113.15      140.09     43.87 o 
 -21  14   1       43.44       52.26     32.07 o 
 -20  14   1       75.29       94.62     48.36 o 
 -19  14   1      450.52      520.49     55.68 o 
 -18  14   1       68.82       98.45     33.30 o 
 -17  14   1      221.31      141.97     62.82 o 
 -16  14   1      675.27      683.26     57.94 o 
 -15  14   1      105.35      102.71     21.60 o 
 -14  14   1      458.63      465.90     41.50 o 
 -13  14   1      767.86      751.38     49.02 o 
 -12  14   1      104.41       81.05     21.41 o 
 -11  14   1     1415.06     1454.92     61.72 o 
 -10  14   1     1390.87     1475.82     59.83 o 
  -9  14   1     4696.01     5021.52    108.91 o 
  -8  14   1       47.13       34.34     16.27 o 
  -7  14   1       19.04       12.74     12.11 o 
  -6  14   1       67.11       52.72     12.99 o 
  -5  14   1        7.14      -11.63      8.89 o 
  -4  14   1     1305.93     1321.72     36.29 o 
  -3  14   1      107.10      112.12     12.63 o 
  -2  14   1     8864.31     8785.01    127.47 o 
  -1  14   1     5327.85     5487.44     92.29 o 
   0  14   1     1065.65     1151.23     30.00 o 
   1  14   1     1339.60     1295.42     32.22 o 
   2  14   1     1234.30     1290.26     39.37 o 
   3  14   1     1329.91     1481.59     38.30 o 
   4  14   1      839.74      928.26     36.52 o 
   5  14   1      199.62      173.12     25.79 o 
   6  14   1     1349.16     1388.57     46.01 o 
   7  14   1        3.39        9.63      9.88 o 
   8  14   1       21.72       24.31     11.56 o 
   9  14   1      293.16      274.74     22.59 o 
  10  14   1      284.72      252.89     22.41 o 
  11  14   1     1559.45     1739.55     80.54 o 
  12  14   1       62.16       38.67     18.37 o 
  13  14   1     1179.63     1189.84     58.52 o 
  14  14   1       24.37       16.40     18.11 o 
  15  14   1      426.78      386.83     38.10 o 
  16  14   1      644.64      721.30     57.71 o 
  17  14   1        1.41      -16.88     20.60 o 
  18  14   1      832.09      947.68     84.25 o 
  19  14   1       46.95       68.45     30.57 o 
  20  14   1      231.24      232.83     60.19 o 
 -20  15   1        4.73      -10.44     31.94 o 
 -19  15   1      208.74      127.72     43.68 o 
 -18  15   1      187.67      253.08     51.89 o 
 -17  15   1      283.70      217.00     46.67 o 
 -16  15   1       36.14       51.57     33.43 o 
 -15  15   1      124.63       93.95     34.18 o 
 -14  15   1      111.18       86.37     27.32 o 
 -13  15   1      319.04      333.75     42.92 o 
 -12  15   1     1713.14     1652.74     97.94 o 
 -11  15   1        9.40      -11.45     16.37 o 
 -10  15   1      493.71      443.71     67.00 o 
  -9  15   1      786.78      767.69     44.60 o 
  -8  15   1      104.75       34.82     26.01 o 
  -7  15   1      214.85      261.29     28.58 o 
  -6  15   1      145.47      130.34     21.80 o 
  -5  15   1     1017.44     1058.64     50.18 o 
  -4  15   1      471.10      505.03     35.50 o 
  -3  15   1      669.10      640.46     38.92 o 
  -2  15   1      244.66      287.43     21.32 o 
  -1  15   1        2.71       13.94      8.88 o 
   0  15   1       39.47       96.06     13.28 o 
   1  15   1     1585.64     1508.16     46.46 o 
   2  15   1      822.76      800.42     61.47 o 
   3  15   1     2310.93     2422.57     58.35 o 
   4  15   1      289.98      246.26     70.86 o 
   5  15   1        2.25       11.29     10.92 o 
   6  15   1       46.94       42.60     15.07 o 
   7  15   1       85.46       85.18     16.72 o 
   8  15   1      343.67      389.18     27.65 o 
   9  15   1       61.96       32.21     12.80 o 
  10  15   1     1287.75     1411.96     46.55 o 
  11  15   1        7.72        3.45     14.32 o 
  12  15   1      562.57      528.17     57.17 o 
  13  15   1      297.51      323.71     42.14 o 
  14  15   1        2.45       11.08     19.35 o 
  15  15   1        3.42       15.54     21.67 o 
  16  15   1      160.20      143.76     54.51 o 
  17  15   1        2.07       -3.05     24.19 o 
  18  15   1       74.63       84.17     31.96 o 
  19  15   1      357.90      347.68     48.76 o 
 -19  16   1        0.09       40.03     36.54 o 
 -18  16   1        0.09       18.69     31.79 o 
 -17  16   1      150.30      171.91     46.39 o 
 -16  16   1      525.56      664.17     76.52 o 
 -15  16   1       12.33       -6.06     27.70 o 
 -14  16   1       58.51       34.09     29.26 o 
 -13  16   1      152.40      119.80     31.37 o 
 -12  16   1       82.03      120.26     39.45 o 
 -11  16   1      292.36      300.81     33.81 o 
 -10  16   1      481.24      562.27     43.28 o 
  -9  16   1       17.99       15.51     16.47 o 
  -8  16   1       14.20        9.81     15.93 o 
  -7  16   1      924.47      983.56     51.74 o 
  -6  16   1      527.30      710.21     43.86 o 
  -5  16   1      284.17      319.52     31.32 o 
  -4  16   1       20.30       18.81     23.26 o 
  -3  16   1      172.56      133.53     22.29 o 
  -2  16   1      688.54      671.59     77.10 o 
  -1  16   1        3.15       11.78     12.17 o 
   0  16   1      526.44      468.99     27.45 o 
   1  16   1       40.32       78.78     14.89 o 
   2  16   1       39.10       67.71     15.37 o 
   3  16   1     1147.19     1228.49     45.08 o 
   4  16   1      235.28      251.41     23.74 o 
   5  16   1       38.98       38.81     16.21 o 
   6  16   1       61.21       35.63     16.42 o 
   7  16   1      245.52      254.49     25.02 o 
   8  16   1      250.35      194.24     40.22 o 
   9  16   1        3.86        8.88     14.72 o 
  10  16   1        3.58       -7.83     16.02 o 
  11  16   1      365.17      321.18     41.53 o 
  12  16   1      150.72      154.66     33.23 o 
  13  16   1     1342.90     1547.76     83.97 o 
  14  16   1      481.49      446.31     60.99 o 
  15  16   1       64.17       51.87     25.21 o 
  16  16   1       23.53       29.99     25.20 o 
  17  16   1        5.58       31.46     39.20 o 
  18  16   1      456.00      416.69     52.37 o 
 -18  17   1      126.74      113.22     66.70 o 
 -17  17   1       22.07       30.15     32.96 o 
 -16  17   1      224.08      181.21     47.76 o 
 -15  17   1      115.55       74.34     34.05 o 
 -14  17   1        3.31       -5.01     28.70 o 
 -13  17   1       96.35      101.54     35.49 o 
 -12  17   1       81.51       31.53     25.24 o 
 -11  17   1      690.00      772.37     51.77 o 
 -10  17   1        0.90       31.53     19.69 o 
  -9  17   1       71.90       79.32     22.04 o 
  -8  17   1       25.74       62.48     20.26 o 
  -7  17   1      101.40      101.72     22.96 o 
  -6  17   1      485.37      517.05     40.90 o 
  -5  17   1        3.81       26.55     16.98 o 
  -4  17   1      184.20      140.56     23.97 o 
  -3  17   1      261.03      368.02     37.50 o 
  -2  17   1      327.04      385.95     51.54 o 
  -1  17   1      284.58      301.03     30.68 o 
   0  17   1        1.42       -0.66     12.43 o 
   1  17   1      106.82       96.50     17.87 o 
   2  17   1      156.52      161.87     23.44 o 
   3  17   1      110.47      117.82     21.46 o 
   4  17   1       76.80       51.69     18.15 o 
   5  17   1      217.84      272.37     37.16 o 
   6  17   1      254.88      254.37     29.93 o 
   7  17   1        0.40       24.33     15.75 o 
   8  17   1      827.93      879.75     88.02 o 
   9  17   1     1486.29     1632.98     61.80 o 
  10  17   1      487.29      515.87     42.08 o 
  11  17   1      664.20      871.24     64.32 o 
  12  17   1      936.40     1126.09     72.88 o 
  13  17   1       60.35       45.42     32.47 o 
  14  17   1       21.21       32.89     33.64 o 
  15  17   1        1.82       17.43     33.13 o 
  16  17   1       12.34       11.98     30.69 o 
  17  17   1      121.43       66.92     39.63 o 
 -16  18   1        2.89       44.50     40.30 o 
 -15  18   1        2.02       24.83     30.79 o 
 -14  18   1       31.17       35.79     31.76 o 
 -13  18   1       65.05       26.60     30.77 o 
 -12  18   1       24.41       24.17     30.72 o 
 -11  18   1      173.87      197.06     39.84 o 
 -10  18   1      669.95      644.27     49.38 o 
  -9  18   1       51.13       50.04     21.97 o 
  -8  18   1      477.50      582.26     53.83 o 
  -7  18   1      328.88      364.05     36.68 o 
  -6  18   1        5.51       -9.61     16.34 o 
  -5  18   1      231.66      269.11     32.20 o 
  -4  18   1      223.13      297.51     64.73 o 
  -3  18   1       84.67       61.79     25.85 o 
  -2  18   1        7.74       16.56     21.75 o 
  -1  18   1        0.02       18.06     17.07 o 
   0  18   1      752.96      819.16     83.57 o 
   1  18   1       33.39       54.48     21.80 o 
   2  18   1      307.88      381.75     40.32 o 
   3  18   1      912.96      962.00     64.12 o 
   4  18   1      437.90      418.68     42.64 o 
   5  18   1      141.33       98.55     22.92 o 
   6  18   1      186.34      193.05     29.05 o 
   7  18   1      225.47      221.74     26.69 o 
   8  18   1      254.28      231.79     28.88 o 
   9  18   1       75.04       73.63     23.37 o 
  10  18   1     1394.63     1633.37     85.67 o 
  11  18   1      268.82      235.77     39.50 o 
  12  18   1      365.20      288.89     89.17 o 
  13  18   1      106.24       71.25     35.23 o 
  14  18   1        4.05       18.42     34.14 o 
  15  18   1        0.05      -10.12     28.79 o 
  16  18   1      115.43       85.78     74.26 o 
 -15  19   1      180.73      198.30    137.90 o 
 -14  19   1      345.66      296.32     56.29 o 
 -13  19   1       15.71       -4.25     30.54 o 
 -12  19   1       52.85      -17.06     51.50 o 
 -11  19   1       19.57       32.27     25.97 o 
 -10  19   1      896.83      987.66     98.83 o 
  -9  19   1      127.92      160.99     30.00 o 
  -8  19   1     1216.51     1297.55    101.52 o 
  -7  19   1       19.17       52.59     23.02 o 
  -6  19   1      644.02      698.31     49.54 o 
  -5  19   1       14.43       23.98     20.47 o 
  -4  19   1       61.43       60.43     22.02 o 
  -3  19   1      605.16      696.52     67.47 o 
  -2  19   1        5.53       24.26     21.52 o 
  -1  19   1       52.99       11.34     21.60 o 
   0  19   1       33.63        1.61     19.38 o 
   1  19   1      176.18      162.62     52.66 o 
   2  19   1       25.04       21.16     20.96 o 
   3  19   1       96.88       64.49     24.23 o 
   4  19   1       49.72       33.98     21.96 o 
   5  19   1     1068.23     1119.08     66.42 o 
   6  19   1      663.60      656.39     53.78 o 
   7  19   1       18.89       27.17     18.90 o 
   8  19   1       11.01       33.49     21.30 o 
   9  19   1        1.83       22.65     24.87 o 
  10  19   1        1.05      -11.13     27.49 o 
  11  19   1      160.20      185.39     45.77 o 
  12  19   1      562.91      637.89     79.57 o 
  13  19   1       15.25       10.64     33.17 o 
  14  19   1      100.73      145.18     44.36 o 
 -13  20   1        1.54       46.40     36.72 o 
 -12  20   1       76.28       33.70     32.55 o 
 -11  20   1        3.53       -0.81     28.20 o 
 -10  20   1       77.27       40.89     25.88 o 
  -9  20   1       96.21      108.25     43.51 o 
  -8  20   1      519.62      568.41     67.12 o 
  -7  20   1        5.83        5.11     21.56 o 
  -6  20   1      383.95      460.43     43.93 o 
  -5  20   1      204.69      227.41     37.32 o 
  -4  20   1      522.37      515.18     70.72 o 
  -3  20   1      318.48      342.62     44.14 o 
  -2  20   1       37.47       28.22     22.36 o 
  -1  20   1        2.29        5.61     23.53 o 
   0  20   1       56.42       31.67     26.84 o 
   1  20   1      462.16      420.31     58.01 o 
   2  20   1      489.61      539.10     63.71 o 
   3  20   1       59.04       34.87     28.51 o 
   4  20   1      273.39      186.38     34.01 o 
   5  20   1      127.36      142.73     37.45 o 
   6  20   1       16.56       23.49     23.33 o 
   7  20   1       96.50      103.49     32.69 o 
   8  20   1        2.27       11.87     23.46 o 
   9  20   1      272.81      236.30     49.39 o 
  10  20   1      239.63      215.53     49.37 o 
  11  20   1        4.73       18.62     31.00 o 
  12  20   1        0.06        7.38     33.53 o 
 -11  21   1       59.10       38.92     35.68 o 
 -10  21   1       87.52      124.07     34.89 o 
  -9  21   1        9.26       -1.18     30.42 o 
  -8  21   1       28.34       12.57     25.77 o 
  -7  21   1       45.69       57.30     28.14 o 
  -6  21   1       47.45       78.83     35.07 o 
  -5  21   1       22.37       30.91     26.42 o 
  -4  21   1      288.16      348.09     51.98 o 
  -3  21   1        7.87       -1.61     23.24 o 
  -2  21   1        1.47      -18.33     27.04 o 
  -1  21   1        2.65        0.37     26.39 o 
   0  21   1      124.54      155.59     43.81 o 
   1  21   1        3.51       22.26     29.10 o 
   2  21   1       82.65       71.78     34.52 o 
   3  21   1        0.52       46.78     32.66 o 
   4  21   1        0.90        9.35     28.41 o 
   5  21   1       82.97      105.50     30.44 o 
   6  21   1       22.57       32.02     22.78 o 
   7  21   1      146.90      153.31     29.85 o 
   8  21   1      250.77      163.06     42.94 o 
   9  21   1       30.15        0.58     30.86 o 
  10  21   1       11.10       11.99     33.11 o 
  -8  22   1       33.03       50.15     30.83 o 
  -7  22   1       56.28       52.81     31.36 o 
  -6  22   1      164.69      196.53     39.95 o 
  -5  22   1      367.58      305.11     45.22 o 
  -4  22   1       10.84       10.55     24.26 o 
  -3  22   1      171.08      188.46    134.56 o 
  -2  22   1       46.91       39.15     33.71 o 
  -1  22   1       22.98       28.29     47.93 o 
   0  22   1       38.59       12.87     42.55 o 
   1  22   1        4.44       25.07     31.93 o 
   2  22   1        6.53       27.45     34.12 o 
   3  22   1      434.77      586.55     72.41 o 
   4  22   1      132.68      129.40     45.95 o 
   5  22   1       67.85       86.06     40.23 o 
   6  22   1        4.62        4.49     25.61 o 
   7  22   1      131.63      153.15     35.95 o 
  -3  23   1       84.62       59.88     37.53 o 
  -2  23   1      240.27      257.64     55.32 o 
  -1  23   1      307.16      285.80     56.83 o 
   0  23   1        3.54       24.04     33.10 o 
   1  23   1        0.53       15.04     30.49 o 
   2  23   1        0.93        6.09     35.53 o 
 -26   0   2        2.63       10.18     53.53 o 
 -25   0   2       61.21      -16.15     44.95 o 
 -24   0   2      120.94       85.40     39.32 o 
 -23   0   2        0.45       26.43     30.17 o 
 -22   0   2       69.71      101.28     34.57 o 
 -21   0   2      179.35      182.87     42.99 o 
 -20   0   2       20.21        8.18     16.20 o 
 -19   0   2       16.24       50.14     17.00 o 
 -18   0   2     4411.40     4749.02    117.17 o 
 -17   0   2     1286.20     1168.64     48.50 o 
 -16   0   2      216.12      204.50     22.57 o 
 -15   0   2       89.02       80.71     16.11 o 
 -14   0   2     1911.68     2014.06     85.04 o 
 -13   0   2     2330.54     2577.69     67.87 o 
 -12   0   2      167.89      229.82     19.60 o 
 -11   0   2    17413.46    18707.41    340.27 o 
 -10   0   2      392.75      579.06     28.72 o 
  -9   0   2    15455.26    18269.38    327.84 o 
  -8   0   2      680.27      675.49     24.39 o 
  -7   0   2      350.56      317.26     16.82 o 
  -6   0   2     8552.93     8609.95    143.07 o 
  -5   0   2     1760.20     1764.10     40.63 o 
  -4   0   2      501.67      433.46     18.63 o 
  -3   0   2    90355.48    95557.94   3228.66 o 
  -2   0   2    55997.00    59537.65   2017.64 o 
  -1   0   2     1107.72     1192.25     55.13 o 
   0   0   2    65816.02    66097.33   1636.06 o 
   1   0   2     2343.10     2200.59     51.29 o 
   2   0   2     5667.11     5099.20    197.04 o 
   3   0   2    17750.21    18345.34    322.85 o 
   4   0   2     5725.06     6255.71    135.97 o 
   5   0   2     3603.38     3737.94    137.53 o 
   6   0   2     3628.10     3535.85     72.65 o 
   7   0   2    22585.79    23276.80    408.40 o 
   8   0   2       89.80      135.54     17.91 o 
   9   0   2      121.45      113.21     12.57 o 
  10   0   2      430.49      391.15     21.19 o 
  11   0   2        7.08        7.75      8.03 o 
  12   0   2      496.59      511.91     26.30 o 
  13   0   2     2275.72     2643.96    106.51 o 
  14   0   2      475.14      413.50     77.90 o 
  15   0   2     2009.14     2318.15    107.72 o 
  16   0   2        4.79       15.86     18.00 o 
  17   0   2     4999.65     5534.61    271.59 o 
  18   0   2       52.88       62.99     40.29 o 
  19   0   2       23.15       29.38     36.08 o 
  20   0   2      193.62      164.23     56.01 o 
  21   0   2     2659.31     2697.70    186.64 o 
  22   0   2       70.34       59.21     51.50 o 
  23   0   2        0.39        8.00     39.86 o 
  24   0   2      124.65      200.60     75.06 o 
  25   0   2       60.83       37.97     55.57 o 
 -26   1   2       24.62        0.45     36.05 o 
 -25   1   2      226.20      321.44     62.57 o 
 -24   1   2        3.22       26.35     26.98 o 
 -23   1   2      215.20      226.91     40.94 o 
 -22   1   2      130.07      136.59     24.12 o 
 -21   1   2      243.28      230.46     25.01 o 
 -20   1   2      662.52      700.59     38.31 o 
 -19   1   2      433.04      483.40     29.13 o 
 -18   1   2      696.72      781.34     29.85 o 
 -17   1   2      417.56      426.59     22.16 o 
 -16   1   2       52.03       57.63     10.52 o 
 -15   1   2        1.02        1.57      7.35 o 
 -14   1   2      114.68       77.32     16.06 o 
 -13   1   2     2559.06     2555.77     47.72 o 
 -12   1   2      259.84      263.20     14.44 o 
 -11   1   2     4536.70     4573.56     70.23 o 
 -10   1   2     1547.43     1647.99     32.20 o 
  -9   1   2     4948.98     5011.64     73.08 o 
  -8   1   2     9110.55     9462.05    125.24 o 
  -7   1   2     4081.38     4108.02     56.12 o 
  -6   1   2      931.54     1076.75     21.35 o 
  -5   1   2     2418.04     2271.05     35.46 o 
  -4   1   2    12138.21    12551.71    169.64 o 
  -3   1   2     7323.02     7404.28    157.11 o 
  -2   1   2    15219.70    16192.70    398.59 o 
  -1   1   2    51488.00    55526.66   1882.06 o 
   0   1   2    11936.16    11693.68    208.41 o 
   1   1   2    10174.63     9790.82    159.86 o 
   2   1   2    49341.52    48462.11    689.71 o 
   3   1   2      341.38      345.80     10.00 o 
   4   1   2      126.15      129.47      6.47 o 
   5   1   2       61.26       49.63      5.24 o 
   6   1   2     4383.26     4570.93     69.00 o 
   7   1   2     1090.13      854.26     18.41 o 
   8   1   2     1782.31     1681.80     30.17 o 
   9   1   2       19.13        9.05      4.82 o 
  10   1   2     1284.05     1279.63     26.91 o 
  11   1   2      110.22      113.06     10.14 o 
  12   1   2     1128.93     1162.86     29.22 o 
  13   1   2      893.59      884.31     30.04 o 
  14   1   2     2812.65     2770.01     71.82 o 
  15   1   2     2965.11     3235.21    105.00 o 
  16   1   2       11.41       46.23     19.92 o 
  17   1   2       25.78       43.47     20.31 o 
  18   1   2      123.66      135.56     28.54 o 
  19   1   2      115.02      183.11     33.91 o 
  20   1   2       16.86       12.78     31.86 o 
  21   1   2        0.34        3.52     24.15 o 
  22   1   2     1973.35     2086.97    117.07 o 
  23   1   2        0.08        6.45     29.21 o 
  24   1   2       27.31       23.99     33.17 o 
  25   1   2        5.86        2.65     36.38 o 
 -26   2   2        9.34       37.43     40.44 o 
 -25   2   2       98.61       95.79     62.41 o 
 -24   2   2        0.90        7.83     21.91 o 
 -23   2   2      392.89      394.39     41.06 o 
 -22   2   2        1.18        9.40     18.09 o 
 -21   2   2       97.32       87.43     18.06 o 
 -20   2   2      230.15      160.70     21.57 o 
 -19   2   2        0.21       -5.31     10.85 o 
 -18   2   2        2.24        6.62     10.33 o 
 -17   2   2     2139.80     2295.29     49.32 o 
 -16   2   2     1109.98     1196.06     42.19 o 
 -15   2   2     5024.54     5262.74     84.69 o 
 -14   2   2      200.10      178.44     14.65 o 
 -13   2   2       39.76       63.22      9.31 o 
 -12   2   2     5064.68     5402.97     82.00 o 
 -11   2   2      414.66      479.27     17.48 o 
 -10   2   2      289.96      331.30     14.12 o 
  -9   2   2      697.80      698.76     18.43 o 
  -8   2   2      670.67      833.31     18.14 o 
  -7   2   2     4954.21     4586.06     66.37 o 
  -6   2   2     2792.09     2702.19     41.95 o 
  -5   2   2     1668.03     1618.91     27.27 o 
  -4   2   2     4149.77     4319.95     75.57 o 
  -3   2   2      539.07      523.13     16.07 o 
  -2   2   2     2666.20     2507.94     60.93 o 
  -1   2   2     4756.34     4929.66     92.88 o 
   0   2   2     7453.15     7374.70    177.22 o 
   1   2   2     1453.72     1448.35     29.72 o 
   2   2   2     9535.78     9935.81    113.40 o 
   3   2   2     1164.65     1032.08     19.76 o 
   4   2   2     1075.62     1043.84     20.38 o 
   5   2   2      326.26      294.42     13.98 o 
   6   2   2      433.85      456.38     20.44 o 
   7   2   2     4574.45     4946.95     81.89 o 
   8   2   2     3546.71     3994.08     63.13 o 
   9   2   2      677.27      669.63     19.11 o 
  10   2   2      514.65      393.66     17.16 o 
  11   2   2      379.81      368.22     21.31 o 
  12   2   2      120.76      107.50     11.61 o 
  13   2   2     3010.57     2903.16     61.39 o 
  14   2   2     4731.98     4686.26     88.83 o 
  15   2   2        1.85       -5.61     10.19 o 
  16   2   2       36.14       30.28     12.79 o 
  17   2   2      421.69      351.30     50.81 o 
  18   2   2     1265.57     1253.48    108.75 o 
  19   2   2        1.28       27.99     24.29 o 
  20   2   2       54.74       27.81     23.88 o 
  21   2   2       15.48        2.00     22.91 o 
  22   2   2      188.78       98.82     86.34 o 
  23   2   2       75.30       51.63     43.57 o 
  24   2   2       32.21       83.46     49.53 o 
  25   2   2       93.43       93.75     43.86 o 
 -26   3   2      244.63      220.59     57.24 o 
 -25   3   2      548.75      765.06     85.49 o 
 -24   3   2      197.48      135.99     42.86 o 
 -23   3   2       46.40       37.54     22.28 o 
 -22   3   2      201.17      243.82     33.19 o 
 -21   3   2      188.87      243.35     28.31 o 
 -20   3   2     1339.07     1366.72     54.91 o 
 -19   3   2        1.35        2.60     11.44 o 
 -18   3   2      678.39      663.81     41.59 o 
 -17   3   2     1190.97     1155.45     36.95 o 
 -16   3   2        4.39        2.69      9.12 o 
 -15   3   2      701.48      694.16     27.68 o 
 -14   3   2        0.80        8.22      7.84 o 
 -13   3   2     1430.75     1522.32     38.51 o 
 -12   3   2     5380.34     5457.93     82.88 o 
 -11   3   2       76.88       61.78     13.86 o 
 -10   3   2     6650.98     6680.48     94.89 o 
  -9   3   2     3108.13     3090.27     49.85 o 
  -8   3   2      396.77      403.36     16.50 o 
  -7   3   2      112.75      187.89      9.39 o 
  -6   3   2     2348.83     2391.71     38.22 o 
  -5   3   2        1.12        4.33      3.10 o 
  -4   3   2        3.97        0.50      5.91 o 
  -3   3   2       77.19       97.72     11.66 o 
  -2   3   2    34481.52    35717.27    722.28 o 
  -1   3   2     1964.50     2024.53     38.78 o 
   0   3   2    18341.78    18650.61    298.88 o 
   1   3   2      804.96      752.51     14.66 o 
   2   3   2     2838.27     2981.90     38.67 o 
   3   3   2     1058.82     1051.99     19.87 o 
   4   3   2    10784.86    11623.81    147.44 o 
   5   3   2      129.17      144.65      9.81 o 
   6   3   2     1252.55     1398.21     30.94 o 
   7   3   2       39.95       27.43      6.59 o 
   8   3   2     9107.77     9474.88    146.70 o 
   9   3   2     1650.17     1515.32     31.48 o 
  10   3   2      952.05      928.86     23.92 o 
  11   3   2      247.10      274.07     14.83 o 
  12   3   2      801.28      780.85     24.38 o 
  13   3   2     1694.65     1650.00     42.79 o 
  14   3   2      242.98      261.64     19.75 o 
  15   3   2      661.85      619.25     28.77 o 
  16   3   2      190.07      196.03     24.01 o 
  17   3   2      235.11      216.08     23.33 o 
  18   3   2      604.24      555.62     41.75 o 
  19   3   2      263.18      235.77     36.86 o 
  20   3   2      104.36      120.65     30.49 o 
  21   3   2      226.12      236.32     40.28 o 
  22   3   2      522.80      615.48     74.46 o 
  23   3   2     1149.49     1271.19    184.02 o 
  24   3   2       56.64       72.39     39.43 o 
  25   3   2       34.58       77.16     41.94 o 
 -26   4   2      439.51      496.72     59.10 o 
 -25   4   2      210.88      239.49     58.81 o 
 -24   4   2        2.03        2.03     24.54 o 
 -23   4   2       22.49       24.68     20.94 o 
 -22   4   2       10.72      -11.66     15.66 o 
 -21   4   2       36.06       59.74     19.41 o 
 -20   4   2      362.65      382.29     40.96 o 
 -19   4   2        2.94       10.50     12.98 o 
 -18   4   2      164.31      137.95     18.49 o 
 -17   4   2      264.23      251.78     22.17 o 
 -16   4   2      283.41      302.10     22.84 o 
 -15   4   2      258.75      230.16     19.53 o 
 -14   4   2      114.49      108.28     12.53 o 
 -13   4   2      372.30      421.01     41.47 o 
 -12   4   2       48.69       63.48      9.57 o 
 -11   4   2      597.63      521.87     21.88 o 
 -10   4   2       40.29       34.71      7.43 o 
  -9   4   2      172.41      172.83     10.68 o 
  -8   4   2      808.26      836.56     22.53 o 
  -7   4   2     3680.61     3227.89     95.91 o 
  -6   4   2      267.36      309.65     22.62 o 
  -5   4   2       17.36       36.89      7.05 o 
  -4   4   2     3475.09     3575.14     75.59 o 
  -3   4   2     1974.88     2077.05     48.73 o 
  -2   4   2     2905.66     3003.64     70.70 o 
  -1   4   2      294.39      287.35     10.91 o 
   0   4   2     1186.68     1190.33     31.32 o 
   1   4   2     6921.73     7271.33    103.09 o 
   2   4   2    11446.40    11576.82    147.99 o 
   3   4   2     9410.73     9726.02    125.58 o 
   4   4   2    23228.83    24274.87    299.13 o 
   5   4   2      588.46      605.28     17.00 o 
   6   4   2     7342.62     7785.58    121.27 o 
   7   4   2      171.05      204.20     13.03 o 
   8   4   2     3322.58     3435.92     63.37 o 
   9   4   2     1367.54     1382.77     34.44 o 
  10   4   2      510.10      491.38     22.94 o 
  11   4   2      521.09      467.62     35.75 o 
  12   4   2       10.29        1.84      7.42 o 
  13   4   2     2117.06     2127.09     50.57 o 
  14   4   2       81.75       76.58     12.76 o 
  15   4   2     1121.69     1231.33     39.22 o 
  16   4   2     1346.55     1343.27     47.47 o 
  17   4   2       83.40       82.00     16.78 o 
  18   4   2       32.06       21.63     16.63 o 
  19   4   2        4.45        1.69     16.00 o 
  20   4   2      946.55     1019.49     58.94 o 
  21   4   2      215.03      199.55     39.51 o 
  22   4   2        2.95       -0.25     29.68 o 
  23   4   2        3.62      -22.32     27.93 o 
  24   4   2      119.04      140.85     56.08 o 
  25   4   2        7.51       45.92     39.84 o 
 -26   5   2       26.98       45.40     31.61 o 
 -25   5   2       68.88       76.85     32.55 o 
 -24   5   2      496.38      522.83     73.07 o 
 -23   5   2        1.31        8.56     23.30 o 
 -22   5   2        0.87       -6.12     17.31 o 
 -21   5   2       16.72       11.18     16.58 o 
 -20   5   2      168.27      117.59     22.33 o 
 -19   5   2      349.42      331.52     36.34 o 
 -18   5   2      983.86     1036.72     41.90 o 
 -17   5   2     1022.86     1085.17     42.44 o 
 -16   5   2      211.88      211.10     20.42 o 
 -15   5   2      320.46      301.69     22.36 o 
 -14   5   2       29.41       19.83      9.71 o 
 -13   5   2        7.79        2.67      8.38 o 
 -12   5   2      965.82      985.52     32.50 o 
 -11   5   2       45.03       38.53     11.71 o 
 -10   5   2      397.32      360.02     19.67 o 
  -9   5   2       12.48        5.71      5.89 o 
  -8   5   2       16.00       23.29      5.85 o 
  -7   5   2       13.01       22.61      5.93 o 
  -6   5   2       47.58       43.27      5.82 o 
  -5   5   2      992.21     1114.81     23.70 o 
  -4   5   2     6087.16     6330.57    142.80 o 
  -3   5   2     3411.53     3396.91     70.28 o 
  -2   5   2     1920.31     1950.16     48.25 o 
  -1   5   2     9196.01     9486.14    141.21 o 
   0   5   2      927.30     1035.71     21.44 o 
   1   5   2     3766.64     4018.51     67.18 o 
   2   5   2      305.45      388.82     19.19 o 
   3   5   2     4786.16     4564.85     65.11 o 
   4   5   2        9.63        2.51      3.49 o 
   5   5   2      289.75      184.21      9.45 o 
   6   5   2     3087.12     3288.95     59.75 o 
   7   5   2       94.91       61.79      8.71 o 
   8   5   2     1606.04     1663.31     38.33 o 
   9   5   2        1.51       -1.16      5.97 o 
  10   5   2        1.05        3.97      6.61 o 
  11   5   2      197.68      207.70     16.30 o 
  12   5   2     4085.03     4206.05     80.80 o 
  13   5   2      124.79      124.23     14.59 o 
  14   5   2     1743.46     1845.81     48.06 o 
  15   5   2      477.62      519.63     27.94 o 
  16   5   2       11.88       12.56     10.80 o 
  17   5   2        6.37       16.64     15.08 o 
  18   5   2        6.38       24.36     16.50 o 
  19   5   2       48.77       54.35     19.78 o 
  20   5   2      720.77      648.90     97.42 o 
  21   5   2       18.95       19.92     21.88 o 
  22   5   2       30.66       12.34     30.95 o 
  23   5   2        0.31      -29.47     47.35 o 
  24   5   2       24.25       12.32     36.06 o 
 -25   6   2       96.51      147.96     40.57 o 
 -24   6   2        0.67       11.21     26.86 o 
 -23   6   2      384.80      384.38     49.24 o 
 -22   6   2      419.13      512.00     41.31 o 
 -21   6   2      142.18       99.03     27.77 o 
 -20   6   2      362.10      431.31     35.56 o 
 -19   6   2     1205.77     1204.23     52.88 o 
 -18   6   2      972.28      878.34     39.74 o 
 -17   6   2       16.61        1.69     11.22 o 
 -16   6   2      514.20      529.80     29.82 o 
 -15   6   2     5037.07     5192.02    101.41 o 
 -14   6   2      327.12      382.04     38.84 o 
 -13   6   2       30.42       22.77      9.56 o 
 -12   6   2      853.33      873.81     32.22 o 
 -11   6   2      728.69      693.07     29.87 o 
 -10   6   2      823.79      888.31     30.75 o 
  -9   6   2     2201.48     2030.88     63.43 o 
  -8   6   2    10379.38    10689.68    167.47 o 
  -7   6   2     1573.43     1596.94     47.33 o 
  -6   6   2     1915.70     2079.38     38.94 o 
  -5   6   2     4639.32     4667.10     87.35 o 
  -4   6   2    12366.71    13061.06    236.03 o 
  -3   6   2     8561.46     9323.27    154.73 o 
  -2   6   2      100.56      132.79      7.48 o 
  -1   6   2       11.90        2.38      5.78 o 
   0   6   2       99.19       54.42      6.32 o 
   1   6   2      116.06      105.70      9.36 o 
   2   6   2        8.02        5.56      4.17 o 
   3   6   2     1171.33      928.99     21.40 o 
   4   6   2      260.98      273.96     11.30 o 
   5   6   2     3972.06     4240.33     62.92 o 
   6   6   2       77.65       73.22      9.48 o 
   7   6   2      211.84      200.92     13.88 o 
   8   6   2     1308.97     1393.49     34.96 o 
   9   6   2     1380.56     1230.71     33.35 o 
  10   6   2     3409.86     3459.03     68.58 o 
  11   6   2      310.48      305.39     19.61 o 
  12   6   2      194.00      166.43     17.64 o 
  13   6   2      156.98      156.14     16.60 o 
  14   6   2     1842.27     1797.74     69.18 o 
  15   6   2       22.62       13.01     10.59 o 
  16   6   2       59.14       64.67     14.21 o 
  17   6   2      528.58      568.72     42.07 o 
  18   6   2      150.73      159.82     25.70 o 
  19   6   2       41.98       26.88     19.07 o 
  20   6   2      789.45      930.06     58.08 o 
  21   6   2        9.67       40.19     23.97 o 
  22   6   2       52.49       13.65     24.94 o 
  23   6   2        9.91       -6.31     32.12 o 
  24   6   2        3.95       20.46     49.90 o 
 -25   7   2      205.02      248.53     43.77 o 
 -24   7   2      688.77      754.64     67.84 o 
 -23   7   2      141.61      147.35     31.10 o 
 -22   7   2      219.51      220.55     53.21 o 
 -21   7   2       83.91       48.55     19.45 o 
 -20   7   2      162.35      153.84     24.49 o 
 -19   7   2      291.55      281.37     29.44 o 
 -18   7   2      194.83      180.51     21.20 o 
 -17   7   2      427.69      413.31     28.67 o 
 -16   7   2     1200.07     1321.57     44.24 o 
 -15   7   2      765.89      737.27     37.03 o 
 -14   7   2      218.63      179.62     18.31 o 
 -13   7   2      744.95      733.57     31.44 o 
 -12   7   2        1.93       -5.98      7.78 o 
 -11   7   2      261.22      237.60     18.14 o 
 -10   7   2     6438.66     6288.04    107.24 o 
  -9   7   2       18.11       15.97      6.13 o 
  -8   7   2      168.58      192.71     11.53 o 
  -7   7   2      287.29      307.38     15.96 o 
  -6   7   2     3794.48     4085.03     71.94 o 
  -5   7   2     1244.03     1307.94     31.34 o 
  -4   7   2     3181.22     3552.46     87.21 o 
  -3   7   2       21.62       -0.19      3.95 o 
  -2   7   2    27281.54    28126.92    372.57 o 
  -1   7   2     1823.26     2058.15     38.68 o 
   0   7   2     4409.01     4643.49     84.47 o 
   1   7   2     2558.47     2671.54     54.35 o 
   2   7   2      509.96      571.57     15.95 o 
   3   7   2     1537.59     1687.33     36.44 o 
   4   7   2     2507.35     2819.39     45.64 o 
   5   7   2     1931.28     1960.56     35.70 o 
   6   7   2     1160.33     1104.46     26.41 o 
   7   7   2      887.51      885.38     24.13 o 
   8   7   2        0.58       -0.10      6.56 o 
   9   7   2       82.72       73.09     10.89 o 
  10   7   2     1658.67     1688.38     42.59 o 
  11   7   2      160.64      160.80     18.97 o 
  12   7   2      805.31      813.97     34.02 o 
  13   7   2     1721.53     1563.54     43.93 o 
  14   7   2        0.15        4.79      9.88 o 
  15   7   2       52.32       54.08     12.89 o 
  16   7   2       21.61       13.54     13.55 o 
  17   7   2       18.31        9.84     12.96 o 
  18   7   2      163.40      205.81     31.89 o 
  19   7   2       55.29       83.25     23.37 o 
  20   7   2       15.60        8.00     18.63 o 
  21   7   2       53.30       43.28     26.23 o 
  22   7   2       26.75       34.05     26.26 o 
  23   7   2      397.09      420.03     53.43 o 
  24   7   2       40.78       24.49     38.84 o 
 -25   8   2        7.23       -3.86     28.07 o 
 -24   8   2      115.36      120.62     39.80 o 
 -23   8   2      195.63      245.87     36.20 o 
 -22   8   2      121.07       91.42     24.79 o 
 -21   8   2        0.75       -2.05     17.22 o 
 -20   8   2       99.78       86.55     21.63 o 
 -19   8   2      111.36       69.48     19.71 o 
 -18   8   2      298.97      300.96     29.81 o 
 -17   8   2       10.41        5.44     12.06 o 
 -16   8   2       87.76       80.18     15.61 o 
 -15   8   2      534.65      515.36     29.75 o 
 -14   8   2       50.35       34.39     11.95 o 
 -13   8   2     1525.84     1592.73     45.66 o 
 -12   8   2      918.76      971.76     41.83 o 
 -11   8   2      676.56      586.43     34.69 o 
 -10   8   2      695.16      689.03     25.61 o 
  -9   8   2       49.35       62.84      8.68 o 
  -8   8   2      220.53      185.57     16.71 o 
  -7   8   2     2522.51     2612.64     52.48 o 
  -6   8   2       65.37       56.14     10.08 o 
  -5   8   2      253.96      236.24     14.90 o 
  -4   8   2     2301.31     2726.20     45.58 o 
  -3   8   2     3079.08     2965.04     53.13 o 
  -2   8   2     3151.99     3096.20     54.88 o 
  -1   8   2      817.66      839.65     44.70 o 
   0   8   2      161.76      232.66     13.91 o 
   1   8   2     3868.11     3791.94     65.20 o 
   2   8   2     1334.07     1491.23     30.20 o 
   3   8   2      263.09      339.19     19.44 o 
   4   8   2     3419.20     3639.70     56.84 o 
   5   8   2       14.48       34.74      6.46 o 
   6   8   2      465.77      480.82     18.22 o 
   7   8   2      227.97      182.12     18.08 o 
   8   8   2     1822.81     1908.98     40.37 o 
   9   8   2       67.63       72.10     12.26 o 
  10   8   2        0.18        6.38      8.25 o 
  11   8   2       10.65       10.74      9.16 o 
  12   8   2      400.50      427.50     24.22 o 
  13   8   2       17.55       21.99     10.41 o 
  14   8   2     1381.57     1393.41     57.21 o 
  15   8   2        3.65       -0.32     10.62 o 
  16   8   2      675.02      684.93     38.75 o 
  17   8   2      525.22      487.65     35.14 o 
  18   8   2       32.82       30.52     18.67 o 
  19   8   2        0.35       17.94     16.81 o 
  20   8   2        1.43       24.62     22.59 o 
  21   8   2       93.16       30.43     24.72 o 
  22   8   2       34.70       35.05     26.21 o 
  23   8   2      199.02      266.04     44.70 o 
 -24   9   2      593.91      744.83     79.55 o 
 -23   9   2        5.75        4.27     22.84 o 
 -22   9   2       11.31       22.22     21.39 o 
 -21   9   2      191.63      181.26     31.04 o 
 -20   9   2        0.41       17.57     18.37 o 
 -19   9   2       74.60       68.20     19.81 o 
 -18   9   2      467.03      414.58     52.22 o 
 -17   9   2      487.29      433.05     36.66 o 
 -16   9   2        0.03       -3.82     12.52 o 
 -15   9   2        1.05      -13.77     10.86 o 
 -14   9   2      314.02      327.03     28.96 o 
 -13   9   2      949.77      923.38     40.41 o 
 -12   9   2      445.15      463.02     33.86 o 
 -11   9   2      687.89      690.24     32.98 o 
 -10   9   2     1465.34     1436.79     49.04 o 
  -9   9   2     2404.67     2321.06     51.44 o 
  -8   9   2     4283.16     4272.85     89.05 o 
  -7   9   2       40.50       22.47      9.09 o 
  -6   9   2      218.38      222.88     15.43 o 
  -5   9   2       11.55        3.95      5.88 o 
  -4   9   2     2972.55     3083.39     48.99 o 
  -3   9   2     3817.80     3934.69     68.31 o 
  -2   9   2     1531.22     1488.01     32.53 o 
  -1   9   2      720.85      699.03     23.84 o 
   0   9   2      100.17       67.53     11.50 o 
   1   9   2     4376.79     3962.86     94.38 o 
   2   9   2     2747.09     2690.82     47.63 o 
   3   9   2     3107.28     3221.85     59.80 o 
   4   9   2     2030.19     1876.54     38.11 o 
   5   9   2     1087.10     1007.06     24.64 o 
   6   9   2        7.57       13.62      6.38 o 
   7   9   2       18.69       13.72      8.35 o 
   8   9   2       30.77       27.85      7.86 o 
   9   9   2       50.92       55.56      9.86 o 
  10   9   2      415.13      368.59     19.80 o 
  11   9   2      852.37      916.91     62.16 o 
  12   9   2     1978.15     2006.12     51.84 o 
  13   9   2      513.06      540.69     39.29 o 
  14   9   2        1.77        6.33     11.15 o 
  15   9   2      968.13      973.66     44.73 o 
  16   9   2      209.11      242.97     28.86 o 
  17   9   2        0.09       18.29     15.67 o 
  18   9   2        3.07       11.16     18.13 o 
  19   9   2       15.30       -8.77     19.13 o 
  20   9   2      643.50      678.67     59.55 o 
  21   9   2       58.86       46.13     36.86 o 
  22   9   2      303.23      294.35     68.66 o 
  23   9   2       20.57       23.96     30.12 o 
 -24  10   2     1028.48     1316.56     87.35 o 
 -23  10   2      607.46      573.69     72.94 o 
 -22  10   2      186.42      140.72     30.66 o 
 -21  10   2       41.08       29.56     20.46 o 
 -20  10   2        9.58       11.88     20.60 o 
 -19  10   2      432.60      464.21     37.73 o 
 -18  10   2      112.05       69.12     20.36 o 
 -17  10   2      303.48      333.44     31.20 o 
 -16  10   2     1273.67     1328.97     54.61 o 
 -15  10   2      217.09      164.85     22.18 o 
 -14  10   2     2975.93     3017.29     79.17 o 
 -13  10   2      207.28      139.25     21.95 o 
 -12  10   2     2916.22     2863.83     73.43 o 
 -11  10   2      346.96      385.60     26.72 o 
 -10  10   2      435.63      400.54     26.22 o 
  -9  10   2      176.56      187.54     15.99 o 
  -8  10   2     4886.83     4485.60     93.67 o 
  -7  10   2        0.19        2.67      9.25 o 
  -6  10   2      281.43      324.69     16.59 o 
  -5  10   2        8.32        0.06      5.53 o 
  -4  10   2     2214.61     2241.07     37.44 o 
  -3  10   2     1421.20     1480.63     38.51 o 
  -2  10   2      706.17      713.88     20.59 o 
  -1  10   2        5.93       12.21      6.30 o 
   0  10   2     1047.84     1081.03     31.82 o 
   1  10   2      380.89      438.77     17.42 o 
   2  10   2      127.99      105.33     13.56 o 
   3  10   2       28.94       16.97      5.32 o 
   4  10   2     3309.47     3177.25     55.19 o 
   5  10   2     1157.21     1255.59     28.94 o 
   6  10   2        1.74       14.61      6.74 o 
   7  10   2     4212.89     4415.47     79.84 o 
   8  10   2     1018.50     1085.82     30.31 o 
   9  10   2      170.71      155.59     13.74 o 
  10  10   2      100.94      124.29     17.72 o 
  11  10   2      346.82      318.49     22.29 o 
  12  10   2      658.95      658.33     56.46 o 
  13  10   2      606.34      582.10     30.44 o 
  14  10   2       61.62       57.49     13.96 o 
  15  10   2      526.81      418.64     32.11 o 
  16  10   2       85.76       96.69     20.79 o 
  17  10   2     2076.58     2143.18     88.60 o 
  18  10   2       33.62       58.12     20.34 o 
  19  10   2       91.80      104.57     29.78 o 
  20  10   2        9.91       29.28     24.51 o 
  21  10   2        0.03       11.27     25.72 o 
  22  10   2       19.10       16.77     25.77 o 
 -23  11   2      436.10      329.69     42.63 o 
 -22  11   2       62.94       62.82     41.87 o 
 -21  11   2      754.04      839.56     58.63 o 
 -20  11   2      163.99      141.83     57.36 o 
 -19  11   2       87.05       61.24     22.79 o 
 -18  11   2       57.49       22.79     15.65 o 
 -17  11   2       12.56      -16.44     14.32 o 
 -16  11   2      474.06      449.96     42.64 o 
 -15  11   2      134.82      133.89     20.80 o 
 -14  11   2     1021.81      987.14     84.38 o 
 -13  11   2      328.23      373.59     28.87 o 
 -12  11   2     2108.93     2118.38     61.66 o 
 -11  11   2     2829.44     2834.52     72.69 o 
 -10  11   2      130.49      118.53     16.68 o 
  -9  11   2     1401.27     1351.49     47.24 o 
  -8  11   2      412.24      352.27     23.87 o 
  -7  11   2     2183.84     2344.40     58.90 o 
  -6  11   2       16.55       25.11      9.01 o 
  -5  11   2      615.06      631.60     21.04 o 
  -4  11   2      121.12      158.46     15.05 o 
  -3  11   2     1078.56     1027.14     35.40 o 
  -2  11   2        4.17        8.55      6.00 o 
  -1  11   2     2574.89     2550.79     52.69 o 
   0  11   2     2215.45     2144.63     43.88 o 
   1  11   2     1042.17     1058.73     36.10 o 
   2  11   2      753.46      740.30     21.87 o 
   3  11   2        0.22        1.58      4.82 o 
   4  11   2      208.38      172.03     14.91 o 
   5  11   2      206.32      159.99     11.97 o 
   6  11   2      803.69      900.89     31.15 o 
   7  11   2      146.72      116.78     12.51 o 
   8  11   2     2813.94     2789.90     55.81 o 
   9  11   2     1391.47     1364.15     36.33 o 
  10  11   2      808.83      822.60     32.92 o 
  11  11   2      225.54      223.83     22.16 o 
  12  11   2     1244.59     1165.31     41.13 o 
  13  11   2      106.82       62.24     14.50 o 
  14  11   2        0.06       -9.19     13.59 o 
  15  11   2      310.22      295.70     28.15 o 
  16  11   2      192.61      221.58     26.14 o 
  17  11   2      214.70      156.01     27.36 o 
  18  11   2       13.80        3.50     17.96 o 
  19  11   2      535.65      483.28     62.51 o 
  20  11   2      712.58      772.34     79.24 o 
  21  11   2       18.34      -20.30     25.02 o 
  22  11   2        7.70        4.86     33.61 o 
 -22  12   2       90.38      143.02     33.54 o 
 -21  12   2      192.97      140.77     31.00 o 
 -20  12   2      195.16      275.60     36.83 o 
 -19  12   2       75.90       63.02     34.93 o 
 -18  12   2      254.74      275.21     34.41 o 
 -17  12   2      675.66      612.60     51.47 o 
 -16  12   2      174.38      130.45     33.51 o 
 -15  12   2      766.90      818.46     43.88 o 
 -14  12   2       28.89       34.74     15.06 o 
 -13  12   2      249.35      257.98     25.64 o 
 -12  12   2       95.59      110.73     26.25 o 
 -11  12   2     1486.90     1525.87     50.88 o 
 -10  12   2     1106.96     1125.35     42.65 o 
  -9  12   2       29.72       21.24     11.68 o 
  -8  12   2       57.06       31.31     11.38 o 
  -7  12   2     5138.85     4896.42    149.89 o 
  -6  12   2      530.24      545.75     29.75 o 
  -5  12   2     3307.15     3227.77     70.78 o 
  -4  12   2     1312.18     1248.09     31.67 o 
  -3  12   2      348.79      435.71     24.33 o 
  -2  12   2     1153.94     1178.84     32.77 o 
  -1  12   2        1.66       -0.25      6.64 o 
   0  12   2     3341.35     3357.14     61.70 o 
   1  12   2       44.33       22.91      7.44 o 
   2  12   2     2047.41     1991.47     68.49 o 
   3  12   2     6710.29     6847.62    128.52 o 
   4  12   2     6060.08     5929.47    225.84 o 
   5  12   2      739.58      748.69     32.00 o 
   6  12   2        6.64        1.30      8.13 o 
   7  12   2      251.08      325.81     21.20 o 
   8  12   2      864.90      809.25     31.75 o 
   9  12   2      994.67     1019.30     36.01 o 
  10  12   2      139.02      164.16     20.16 o 
  11  12   2       31.64       31.37     14.70 o 
  12  12   2      214.97      192.79     43.30 o 
  13  12   2     2127.23     2221.82     88.24 o 
  14  12   2       22.05       24.51     17.25 o 
  15  12   2      126.19       86.48     20.91 o 
  16  12   2      438.80      430.69     40.80 o 
  17  12   2      341.96      415.52     71.02 o 
  18  12   2      556.31      559.69     88.10 o 
  19  12   2      268.07      329.06     54.78 o 
  20  12   2      288.54      344.95     56.75 o 
  21  12   2      164.82      135.58     44.22 o 
 -22  13   2      137.42      139.32     33.11 o 
 -21  13   2        9.63       -1.77     22.39 o 
 -20  13   2      147.81      111.69     29.19 o 
 -19  13   2       73.83       98.99     26.62 o 
 -18  13   2       13.67       17.52     18.30 o 
 -17  13   2        1.84        3.34     17.37 o 
 -16  13   2      183.49      143.07     31.30 o 
 -15  13   2       96.88       61.90     18.44 o 
 -14  13   2       12.86       23.43     15.45 o 
 -13  13   2        1.65       10.08     16.50 o 
 -12  13   2     3067.28     3044.69    126.90 o 
 -11  13   2       51.56       46.96     18.35 o 
 -10  13   2      140.13      142.60     23.30 o 
  -9  13   2      430.31      403.33     35.64 o 
  -8  13   2       51.32       12.98     12.28 o 
  -7  13   2      141.54      114.59     17.65 o 
  -6  13   2     4499.38     4403.86     97.11 o 
  -5  13   2       20.98       13.57     10.81 o 
  -4  13   2      378.79      310.05     24.79 o 
  -3  13   2      113.10      128.60     12.63 o 
  -2  13   2     2029.30     2091.67     45.23 o 
  -1  13   2        0.13        1.80      7.31 o 
   0  13   2      621.06      605.40     34.89 o 
   1  13   2        1.29       -8.61      6.68 o 
   2  13   2       67.38       60.30      9.90 o 
   3  13   2     3952.34     3949.70     78.14 o 
   4  13   2       41.67       25.92      9.43 o 
   5  13   2        2.36       14.39      8.70 o 
   6  13   2      204.10      226.29     21.09 o 
   7  13   2        5.77        0.43      8.80 o 
   8  13   2     1683.35     1660.13     65.50 o 
   9  13   2      690.70      697.83     31.47 o 
  10  13   2     1194.51     1328.87     48.23 o 
  11  13   2      303.20      302.85     26.72 o 
  12  13   2      125.98       81.94     18.62 o 
  13  13   2      537.81      498.44     39.83 o 
  14  13   2       11.61       26.53     18.58 o 
  15  13   2      312.29      306.14     56.67 o 
  16  13   2      360.30      332.50     37.22 o 
  17  13   2        0.54        8.23     22.16 o 
  18  13   2      152.84      163.26     36.10 o 
  19  13   2       61.54       54.48     29.25 o 
  20  13   2       27.63       70.84     35.93 o 
  21  13   2       83.93       55.65     35.88 o 
 -21  14   2        1.02       -2.44     28.94 o 
 -20  14   2        3.33       24.90     26.26 o 
 -19  14   2       74.37       68.08     31.60 o 
 -18  14   2      200.82      216.79     40.21 o 
 -17  14   2       10.25       15.40     24.26 o 
 -16  14   2       35.11       34.80     27.51 o 
 -15  14   2      101.52       73.83     23.89 o 
 -14  14   2      161.08      179.07     29.05 o 
 -13  14   2      569.64      665.97     47.42 o 
 -12  14   2        9.33       22.83     18.21 o 
 -11  14   2       10.27       13.36     16.25 o 
 -10  14   2      534.27      564.45     41.71 o 
  -9  14   2      893.14     1052.60     88.02 o 
  -8  14   2       32.40       14.71     12.49 o 
  -7  14   2      567.63      548.16     32.62 o 
  -6  14   2      543.85      534.79     31.44 o 
  -5  14   2        0.05       10.10     11.48 o 
  -4  14   2      579.25      615.27     29.56 o 
  -3  14   2     2807.77     2788.86     64.24 o 
  -2  14   2     1089.31     1033.24     34.91 o 
  -1  14   2      597.37      613.99     24.74 o 
   0  14   2      339.08      347.93     18.42 o 
   1  14   2      224.31      248.20     16.41 o 
   2  14   2       22.79       27.87      9.08 o 
   3  14   2      424.85      467.98     23.69 o 
   4  14   2       50.39       69.56     12.64 o 
   5  14   2      106.98       50.90     14.57 o 
   6  14   2      338.34      344.09     27.01 o 
   7  14   2      112.57      128.74     24.62 o 
   8  14   2      211.19      209.23     22.24 o 
   9  14   2        1.02        4.02     11.45 o 
  10  14   2        2.44       10.33     13.38 o 
  11  14   2      537.46      512.56     35.15 o 
  12  14   2      273.43      308.53     29.23 o 
  13  14   2       21.97       37.31     19.02 o 
  14  14   2      112.52      157.15     27.07 o 
  15  14   2      297.01      282.01     34.41 o 
  16  14   2      351.89      398.67     47.30 o 
  17  14   2      111.82       95.68     33.58 o 
  18  14   2      198.40      265.67     42.38 o 
  19  14   2       38.29       23.59     26.82 o 
  20  14   2       24.50       21.22     48.66 o 
 -20  15   2      275.08      243.51     54.42 o 
 -19  15   2        0.47       -3.36     30.76 o 
 -18  15   2      189.19      144.11     44.36 o 
 -17  15   2        1.46       -6.53     25.64 o 
 -16  15   2      124.14      124.78     38.94 o 
 -15  15   2      326.11      299.57     41.74 o 
 -14  15   2      377.95      387.14     56.38 o 
 -13  15   2      219.74      229.97     31.85 o 
 -12  15   2      792.65      834.24     51.29 o 
 -11  15   2        0.77        6.56     15.90 o 
 -10  15   2      284.15      274.17     49.59 o 
  -9  15   2      178.04      140.84     24.84 o 
  -8  15   2       81.01       58.62     20.62 o 
  -7  15   2     1063.23     1074.95     51.55 o 
  -6  15   2      976.13      876.41     46.02 o 
  -5  15   2     1995.13     2087.73     55.60 o 
  -4  15   2     1000.15     1042.72     38.75 o 
  -3  15   2        6.49       13.52     10.85 o 
  -2  15   2       18.32        9.57     10.22 o 
  -1  15   2      132.33      123.41     15.60 o 
   0  15   2      459.16      510.32     22.47 o 
   1  15   2       18.22       11.85      8.74 o 
   2  15   2     1245.27     1257.90     36.26 o 
   3  15   2      195.43      184.98     16.91 o 
   4  15   2     1003.11      973.61     33.43 o 
   5  15   2        1.18       -0.69     10.33 o 
   6  15   2      504.58      437.12     45.01 o 
   7  15   2      217.41      222.49     24.51 o 
   8  15   2        0.14       -9.40     10.90 o 
   9  15   2        0.19       -6.82     13.25 o 
  10  15   2       15.62       26.10     13.60 o 
  11  15   2       36.33       32.63     15.76 o 
  12  15   2      358.74      329.46     34.83 o 
  13  15   2      308.46      350.21     67.42 o 
  14  15   2        0.02      -14.73     17.91 o 
  15  15   2      243.00      248.37     42.57 o 
  16  15   2       28.95       42.77     25.62 o 
  17  15   2      249.49      201.28     38.72 o 
  18  15   2       18.22        3.02     25.70 o 
  19  15   2       95.11      114.39     34.34 o 
 -19  16   2        1.54      -17.31     30.13 o 
 -18  16   2       16.65      -11.22     30.30 o 
 -17  16   2        4.67        7.56     30.03 o 
 -16  16   2       21.27      -31.95     24.84 o 
 -15  16   2      248.80      175.07     42.64 o 
 -14  16   2      169.03      139.94     38.38 o 
 -13  16   2      920.14      830.21     64.91 o 
 -12  16   2      130.08      129.01     44.13 o 
 -11  16   2      194.72      188.74     38.11 o 
 -10  16   2      846.33      953.94    110.29 o 
  -9  16   2      363.59      360.76     47.83 o 
  -8  16   2       12.84       12.70     18.44 o 
  -7  16   2       11.20       28.44     17.22 o 
  -6  16   2     2134.17     2014.93     71.25 o 
  -5  16   2      965.50      961.66     50.38 o 
  -4  16   2        0.40        8.84     14.67 o 
  -3  16   2       67.01       56.77     18.44 o 
  -2  16   2      636.44      688.81     55.49 o 
  -1  16   2        0.21        4.52     13.71 o 
   0  16   2      361.61      338.48     31.99 o 
   1  16   2       91.33      113.40     16.15 o 
   2  16   2     1497.17     1546.04     60.74 o 
   3  16   2       40.59       26.37     11.29 o 
   4  16   2      549.14      604.56     39.77 o 
   5  16   2      106.99       53.13     19.30 o 
   6  16   2      596.99      562.76     54.29 o 
   7  16   2       15.88       25.99     13.30 o 
   8  16   2      273.19      247.08     22.88 o 
   9  16   2      213.14      231.87     36.09 o 
  10  16   2      287.80      250.93     27.41 o 
  11  16   2       23.59       17.52     15.34 o 
  12  16   2       66.26       49.88     24.38 o 
  13  16   2      174.72      166.82     29.57 o 
  14  16   2      312.28      333.12     42.58 o 
  15  16   2      117.56      109.31     29.77 o 
  16  16   2      616.87      703.60     61.38 o 
  17  16   2      145.45       94.60     32.04 o 
  18  16   2       14.25        6.51     43.74 o 
 -18  17   2        4.63       12.09     34.92 o 
 -17  17   2        1.22        1.57     30.15 o 
 -16  17   2       23.42       39.06     41.31 o 
 -15  17   2       27.53        5.41     30.67 o 
 -14  17   2      369.20      273.23     95.94 o 
 -13  17   2       13.07       48.73     31.33 o 
 -12  17   2      473.94      513.68     81.27 o 
 -11  17   2      111.31      157.15     36.05 o 
 -10  17   2      236.53      215.21     40.92 o 
  -9  17   2      378.38      328.86     35.54 o 
  -8  17   2      301.33      322.97     41.75 o 
  -7  17   2       64.31       42.29     28.60 o 
  -6  17   2      240.28      220.94     42.41 o 
  -5  17   2       48.93       27.26     21.94 o 
  -4  17   2     1360.58     1442.94     60.99 o 
  -3  17   2       49.61       32.38     16.93 o 
  -2  17   2       49.47       40.19     17.61 o 
  -1  17   2      538.79      585.37     43.42 o 
   0  17   2      525.12      508.41     44.64 o 
   1  17   2      491.93      515.25     38.53 o 
   2  17   2       50.40       52.60     20.98 o 
   3  17   2     1612.08     1783.10     63.44 o 
   4  17   2      135.11      170.57     22.09 o 
   5  17   2       88.16       81.82     21.79 o 
   6  17   2      129.08      101.36     26.99 o 
   7  17   2      382.27      369.80     30.43 o 
   8  17   2      925.95      980.52     53.52 o 
   9  17   2      418.38      443.50     39.41 o 
  10  17   2      209.94      204.69     30.61 o 
  11  17   2      451.45      460.44     49.63 o 
  12  17   2        0.16       -1.77     23.27 o 
  13  17   2        6.68       22.92     28.87 o 
  14  17   2      562.96      529.30     68.14 o 
  15  17   2        2.27      -13.24     32.88 o 
  16  17   2      103.65       63.25     36.75 o 
  17  17   2       64.71       15.39     33.66 o 
 -16  18   2       48.09       -1.02     44.00 o 
 -15  18   2       60.44        3.44     54.19 o 
 -14  18   2        2.54       17.65     32.20 o 
 -13  18   2      464.06      450.03     50.47 o 
 -12  18   2      622.04      783.08     83.86 o 
 -11  18   2        1.35        7.42     23.19 o 
 -10  18   2        0.81        9.49     18.59 o 
  -9  18   2      135.04      138.91     29.46 o 
  -8  18   2      178.78      179.81     30.15 o 
  -7  18   2       60.30       31.36     19.20 o 
  -6  18   2      120.97      160.66     27.77 o 
  -5  18   2        7.56        6.94     16.92 o 
  -4  18   2      168.86      172.38     27.22 o 
  -3  18   2      146.49      140.63     25.28 o 
  -2  18   2      160.28      151.49     26.39 o 
  -1  18   2        7.85       10.27     16.93 o 
   0  18   2        0.39       -1.72     15.42 o 
   1  18   2      632.23      685.19     63.25 o 
   2  18   2       11.52       42.63     18.02 o 
   3  18   2       13.74       20.62     17.11 o 
   4  18   2      105.11       87.75     22.86 o 
   5  18   2      161.40      129.80     28.14 o 
   6  18   2       52.68       62.14     23.06 o 
   7  18   2      652.23      546.28     60.52 o 
   8  18   2        7.76       22.12     19.47 o 
   9  18   2      451.56      512.79     58.98 o 
  10  18   2       30.86       23.50     21.34 o 
  11  18   2      437.64      366.67     75.04 o 
  12  18   2       26.24       22.06     28.24 o 
  13  18   2      167.69      152.97     43.13 o 
  14  18   2        0.04       -0.84     29.99 o 
  15  18   2      119.62      140.25     43.68 o 
 -15  19   2       51.85       47.94     39.77 o 
 -14  19   2       25.83       35.02     35.49 o 
 -13  19   2      107.15       11.66     47.86 o 
 -12  19   2       33.89       30.77     28.58 o 
 -11  19   2      206.75      208.95     39.35 o 
 -10  19   2       71.47       51.90     26.40 o 
  -9  19   2      284.52      395.02     46.76 o 
  -8  19   2      144.00      141.92     28.35 o 
  -7  19   2      128.21       87.33     24.03 o 
  -6  19   2      138.80      132.43     28.02 o 
  -5  19   2      216.40      269.27     34.88 o 
  -4  19   2        0.86       -5.39     16.82 o 
  -3  19   2      183.50      221.97     31.31 o 
  -2  19   2        0.64        0.67     17.07 o 
  -1  19   2      320.14      312.98     39.42 o 
   0  19   2       86.92       63.06     31.18 o 
   1  19   2      497.52      503.95     47.46 o 
   2  19   2       64.73       47.07     52.73 o 
   3  19   2       12.00        2.54     22.81 o 
   4  19   2      208.74      176.22     32.73 o 
   5  19   2        0.22       16.20     21.03 o 
   6  19   2       72.09       48.83     20.73 o 
   7  19   2      332.22      372.05     44.44 o 
   8  19   2      321.67      303.75     41.94 o 
   9  19   2      117.83      196.62     36.21 o 
  10  19   2      432.61      386.38    115.43 o 
  11  19   2       12.81       19.32     30.21 o 
  12  19   2        4.84      -24.48     26.69 o 
  13  19   2        0.08       57.12     35.88 o 
  14  19   2       97.09      104.30     41.39 o 
 -13  20   2      276.73      287.79     58.37 o 
 -12  20   2        9.74       -5.93     24.78 o 
 -11  20   2        3.91        4.10     26.21 o 
 -10  20   2        0.24       21.85     25.98 o 
  -9  20   2      106.56       88.04     30.33 o 
  -8  20   2       30.07        9.58     23.79 o 
  -7  20   2       94.34       69.51     26.62 o 
  -6  20   2      740.83      832.00     55.83 o 
  -5  20   2       12.17       -0.07     20.68 o 
  -4  20   2        1.53       14.54     20.25 o 
  -3  20   2        5.70        8.20     21.17 o 
  -2  20   2       91.15       78.84     26.11 o 
  -1  20   2       65.33       83.29     26.64 o 
   0  20   2        4.07       17.93     21.86 o 
   1  20   2      361.38      481.21     82.99 o 
   2  20   2      164.71      118.33     36.42 o 
   3  20   2      183.33      159.66     43.49 o 
   4  20   2      232.83      191.77    126.85 o 
   5  20   2      224.42      159.74     28.57 o 
   6  20   2      320.57      323.74     36.25 o 
   7  20   2       59.30       41.26     23.71 o 
   8  20   2        6.05       -2.98     22.92 o 
   9  20   2      251.66      261.80     42.45 o 
  10  20   2       61.61       48.02     34.88 o 
  11  20   2        1.27       -9.32     30.82 o 
  12  20   2       27.37        9.57     33.82 o 
 -11  21   2      125.48      142.26     38.15 o 
 -10  21   2     1372.75     1531.66     89.48 o 
  -9  21   2        1.59       31.48     29.17 o 
  -8  21   2       20.82       29.62     29.30 o 
  -7  21   2       23.88       46.07     28.86 o 
  -6  21   2        0.40        9.87     24.98 o 
  -5  21   2        0.96       13.84     23.89 o 
  -4  21   2      348.11      313.61     49.95 o 
  -3  21   2       57.39       70.52     27.67 o 
  -2  21   2      653.07      680.82     58.94 o 
  -1  21   2      172.62      214.31     53.63 o 
   0  21   2      186.14      150.53     63.13 o 
   1  21   2      127.09      126.20     40.10 o 
   2  21   2      203.88      272.47     50.47 o 
   3  21   2      580.94      573.46     68.83 o 
   4  21   2       21.50       20.73     32.71 o 
   5  21   2      241.62      236.92     40.41 o 
   6  21   2       16.46       37.57     33.27 o 
   7  21   2      448.20      507.96     53.48 o 
   8  21   2      261.64      338.15     46.44 o 
   9  21   2      278.62      245.43     70.70 o 
  10  21   2      243.83      300.67     57.12 o 
  -8  22   2       54.80      102.88     34.31 o 
  -7  22   2      330.82      269.26     44.41 o 
  -6  22   2      279.11      352.53     75.14 o 
  -5  22   2      174.29      239.95     51.00 o 
  -4  22   2      161.79      121.89     35.13 o 
  -3  22   2      269.00      285.09     44.09 o 
  -2  22   2        0.59       59.34     36.56 o 
  -1  22   2       76.62      125.08     42.95 o 
   0  22   2       15.08      -19.10     30.04 o 
   1  22   2       75.39       69.27     37.89 o 
   2  22   2      450.37      520.85     68.81 o 
   3  22   2      257.47      247.62     54.16 o 
   4  22   2      172.24       92.38     38.06 o 
   5  22   2       55.19       69.66     30.97 o 
   6  22   2      480.05      490.82     67.93 o 
   7  22   2       49.75       14.60     35.95 o 
  -1  23   2        6.58        2.05     32.47 o 
 -26   1   3       13.65       36.09     39.24 o 
 -25   1   3       48.46       57.82     37.99 o 
 -24   1   3        0.13        7.89     33.18 o 
 -23   1   3       71.92       70.78     30.01 o 
 -22   1   3      174.53      200.57     31.61 o 
 -21   1   3      152.61      147.18     20.03 o 
 -20   1   3      330.74      335.85     25.62 o 
 -19   1   3      150.64      178.59     18.89 o 
 -18   1   3      262.78      266.48     19.14 o 
 -17   1   3      313.72      302.31     19.57 o 
 -16   1   3      311.69      249.87     18.32 o 
 -15   1   3       45.31       39.66     10.83 o 
 -14   1   3      790.16      698.72     23.69 o 
 -13   1   3        2.26        0.42      6.30 o 
 -12   1   3       48.59       32.75      7.27 o 
 -11   1   3      904.84     1069.90     26.34 o 
 -10   1   3     3493.76     4066.52     63.13 o 
  -9   1   3     2590.27     2471.32     42.29 o 
  -8   1   3     3637.65     4196.57     62.48 o 
  -7   1   3     4404.93     4597.31     66.46 o 
  -6   1   3     3346.39     3826.74     56.09 o 
  -5   1   3     3915.97     3655.11     62.08 o 
  -4   1   3      640.82      705.23     25.55 o 
  -3   1   3      460.13      596.10     24.82 o 
  -2   1   3     2114.69     1758.79     48.09 o 
  -1   1   3    20620.50    20722.89    365.63 o 
   0   1   3     4018.14     4333.56     64.00 o 
   1   1   3      121.56      188.22      7.28 o 
   2   1   3      774.70      798.25     14.58 o 
   3   1   3      497.58      502.58     13.38 o 
   4   1   3     3661.70     4012.03     94.60 o 
   5   1   3        1.45        3.90      4.13 o 
   6   1   3     5425.54     5202.79     91.38 o 
   7   1   3      431.00      501.25     19.71 o 
   8   1   3       49.03       39.12      7.05 o 
   9   1   3     6953.88     6956.16    112.80 o 
  10   1   3      216.55      269.05     12.81 o 
  11   1   3        6.09       12.39      6.29 o 
  12   1   3      166.71      140.67     13.64 o 
  13   1   3     2524.43     2606.49     73.65 o 
  14   1   3     4483.77     4571.38    128.75 o 
  15   1   3      711.73      656.99     43.69 o 
  16   1   3      284.98      278.48     32.21 o 
  17   1   3     1205.05     1289.07     82.49 o 
  18   1   3      120.84      107.79     32.58 o 
  19   1   3       47.94       26.31     23.75 o 
  20   1   3       56.12        5.89     24.95 o 
  21   1   3      343.17      386.54     58.35 o 
  22   1   3       23.67       55.23     34.25 o 
  23   1   3       34.15       30.60     35.02 o 
  24   1   3      380.53      336.48    164.74 o 
  25   1   3      126.22      147.60     73.17 o 
 -26   2   3        8.39       15.39     37.09 o 
 -25   2   3       42.46       69.25     69.46 o 
 -24   2   3      540.64      583.05     62.58 o 
 -23   2   3       18.90       23.61     26.78 o 
 -22   2   3      349.78      370.50     34.40 o 
 -21   2   3      245.39      259.51     25.69 o 
 -20   2   3      500.55      508.76     29.89 o 
 -19   2   3      729.51      709.48     57.97 o 
 -18   2   3      184.84      153.67     17.19 o 
 -17   2   3      168.63      123.66     20.43 o 
 -16   2   3     3964.64     3970.54     70.08 o 
 -15   2   3       57.19       57.80      9.94 o 
 -14   2   3     2797.20     2838.76     52.87 o 
 -13   2   3       27.88       22.46      7.92 o 
 -12   2   3       48.69       50.44      8.00 o 
 -11   2   3     2080.56     1964.31     37.81 o 
 -10   2   3      757.89      706.00     26.83 o 
  -9   2   3    20824.04    21853.26    275.59 o 
  -8   2   3     2149.66     2144.29     43.46 o 
  -7   2   3     4242.42     3981.69     64.20 o 
  -6   2   3      631.31      744.50     19.12 o 
  -5   2   3      717.08      576.51     19.84 o 
  -4   2   3     3562.76     3075.26     66.53 o 
  -3   2   3     1599.81     1602.75     47.00 o 
  -2   2   3    17137.63    17545.25    305.51 o 
  -1   2   3      365.87      274.93     14.47 o 
   0   2   3     5530.04     5841.99     73.55 o 
   1   2   3     2653.37     2602.56     36.69 o 
   2   2   3     1006.52     1000.36     17.48 o 
   3   2   3      336.18      317.84     14.14 o 
   4   2   3     5630.54     5339.10     74.24 o 
   5   2   3      119.74       94.03      7.19 o 
   6   2   3    21061.00    22863.80    302.66 o 
   7   2   3      661.14      710.98     20.20 o 
   8   2   3      387.34      532.36     18.46 o 
   9   2   3       93.78      104.46      9.94 o 
  10   2   3      264.65      304.46     17.17 o 
  11   2   3     7343.03     7072.05    118.73 o 
  12   2   3     4594.32     4666.15     94.36 o 
  13   2   3      521.41      454.20     28.38 o 
  14   2   3       20.17        6.75     12.41 o 
  15   2   3     4027.16     4013.14    127.82 o 
  16   2   3      407.94      478.47     35.76 o 
  17   2   3       65.25      138.46     26.85 o 
  18   2   3      164.51      205.80     32.74 o 
  19   2   3     1293.06     1448.24    107.21 o 
  20   2   3       23.61       17.61     26.51 o 
  21   2   3      506.83      454.17     97.90 o 
  22   2   3        5.77        0.74     27.14 o 
  23   2   3      138.52      166.20     44.32 o 
  24   2   3       47.14       41.11     36.20 o 
 -26   3   3       58.39       66.73     41.44 o 
 -25   3   3      698.57      700.43    124.52 o 
 -24   3   3      264.14      297.68     39.57 o 
 -23   3   3       52.65       32.90     20.57 o 
 -22   3   3       86.91       57.58     19.30 o 
 -21   3   3      100.19      110.12     19.91 o 
 -20   3   3       99.41       71.61     17.60 o 
 -19   3   3       34.79       25.53     12.45 o 
 -18   3   3      845.17      868.50     34.54 o 
 -17   3   3      693.29      625.24     41.81 o 
 -16   3   3     1705.58     1678.76     43.78 o 
 -15   3   3       76.04       77.28     11.18 o 
 -14   3   3       28.91        9.35      7.34 o 
 -13   3   3       73.97       82.38      9.91 o 
 -12   3   3        0.91        5.16      5.68 o 
 -11   3   3     1590.81     1723.97     34.55 o 
 -10   3   3     1168.33     1346.24     30.30 o 
  -9   3   3     1521.75     1333.78     25.31 o 
  -8   3   3      207.96      222.32     13.01 o 
  -7   3   3        0.01        4.75      4.43 o 
  -6   3   3     5813.77     5320.94     87.81 o 
  -5   3   3      117.14      100.85      7.35 o 
  -4   3   3     4387.80     4362.61     77.91 o 
  -3   3   3       27.23       56.14     16.50 o 
  -2   3   3     6428.81     6522.58    111.55 o 
  -1   3   3    11688.77    11442.22    185.52 o 
   0   3   3     3209.40     3028.36     47.97 o 
   1   3   3       32.91       39.25      4.39 o 
   2   3   3     2752.66     2635.63     40.18 o 
   3   3   3      505.87      344.46     12.89 o 
   4   3   3      420.91      405.80     16.34 o 
   5   3   3      859.54      845.48     19.86 o 
   6   3   3    24108.64    24093.95    345.82 o 
   7   3   3     2317.23     2485.76     49.19 o 
   8   3   3     2525.59     2592.59     51.83 o 
   9   3   3      462.70      446.62     19.76 o 
  10   3   3     8953.72     9312.99    148.99 o 
  11   3   3      473.33      408.08     20.92 o 
  12   3   3     1252.06     1239.01     35.62 o 
  13   3   3       79.87       66.01     12.13 o 
  14   3   3     1242.68     1168.30     42.71 o 
  15   3   3       25.17       43.85     13.79 o 
  16   3   3       13.39       15.79     14.59 o 
  17   3   3       95.20       83.33     21.15 o 
  18   3   3      435.40      404.39     35.67 o 
  19   3   3      255.77      176.99     33.95 o 
  20   3   3        7.61       -7.41     22.50 o 
  21   3   3       19.82        0.98     26.95 o 
  22   3   3       29.24       23.85     31.31 o 
  23   3   3      241.41      290.13     77.53 o 
  24   3   3      224.55      319.71    110.70 o 
 -26   4   3        7.24       -8.99     36.54 o 
 -25   4   3      224.09      174.62     39.08 o 
 -24   4   3        2.27      -30.79     21.82 o 
 -23   4   3      345.84      288.41     42.61 o 
 -22   4   3       20.20       -2.49     16.60 o 
 -21   4   3      849.31      950.57     50.10 o 
 -20   4   3      142.16      128.83     20.17 o 
 -19   4   3      171.99      184.27     21.74 o 
 -18   4   3      261.22      257.78     23.68 o 
 -17   4   3     2181.57     2192.22     59.61 o 
 -16   4   3        0.37        1.71      8.83 o 
 -15   4   3       79.95       66.42     11.59 o 
 -14   4   3       25.85       26.87      9.53 o 
 -13   4   3     5173.19     5113.43     87.88 o 
 -12   4   3      216.15      244.39     18.65 o 
 -11   4   3     2501.85     2254.71     46.41 o 
 -10   4   3      984.02      989.82     32.63 o 
  -9   4   3      153.11      175.26     11.20 o 
  -8   4   3       15.27       10.87      5.64 o 
  -7   4   3       22.51       15.55      4.95 o 
  -6   4   3     8850.54     9222.99    143.84 o 
  -5   4   3       49.21       90.48     13.80 o 
  -4   4   3      173.48      170.82     16.68 o 
  -3   4   3     4312.55     4224.05    101.85 o 
  -2   4   3      333.54      283.95     12.58 o 
  -1   4   3     8742.04     8658.76    162.71 o 
   0   4   3     4877.10     5643.74     76.28 o 
   1   4   3       46.72       76.29      7.11 o 
   2   4   3      355.99      296.48     10.98 o 
   3   4   3      741.23      866.43     18.69 o 
   4   4   3     5283.28     5314.08     73.95 o 
   5   4   3     3908.46     4427.27     64.08 o 
   6   4   3     4577.13     4590.63     78.51 o 
   7   4   3     2263.09     2020.68     42.96 o 
   8   4   3       38.68        9.80      6.19 o 
   9   4   3     1239.06     1304.56     34.02 o 
  10   4   3      287.06      299.06     20.18 o 
  11   4   3      320.32      253.05     17.51 o 
  12   4   3       86.49      121.34     13.93 o 
  13   4   3      564.90      560.72     26.46 o 
  14   4   3      264.84      286.63     20.64 o 
  15   4   3      324.93      290.88     24.73 o 
  16   4   3     2012.79     2112.72     62.55 o 
  17   4   3       55.72       51.19     15.85 o 
  18   4   3      306.03      304.70     32.28 o 
  19   4   3        2.56        9.67     19.66 o 
  20   4   3       11.11       17.61     23.73 o 
  21   4   3       25.79        3.83     28.27 o 
  22   4   3     1532.22     1732.44    157.40 o 
  23   4   3      215.41      330.77     58.97 o 
  24   4   3        0.02       -6.19     32.49 o 
 -26   5   3      840.21      923.00    104.33 o 
 -25   5   3       77.13       72.89     32.00 o 
 -24   5   3      115.92       89.84     31.39 o 
 -23   5   3      953.60     1017.27     80.88 o 
 -22   5   3       14.00       11.88     18.55 o 
 -21   5   3        8.16        6.21     15.80 o 
 -20   5   3      289.38      285.52     33.15 o 
 -19   5   3       78.73       51.43     15.63 o 
 -18   5   3      674.86      786.38     43.46 o 
 -17   5   3       37.15       20.39     14.11 o 
 -16   5   3     1445.08     1361.41     43.81 o 
 -15   5   3        2.97       14.84     10.86 o 
 -14   5   3       13.63       13.15      9.72 o 
 -13   5   3     3021.87     2912.41     64.64 o 
 -12   5   3      732.67      742.29     30.87 o 
 -11   5   3     4582.21     4497.09     85.17 o 
 -10   5   3     1090.76      999.56     26.99 o 
  -9   5   3      706.58      747.05     24.42 o 
  -8   5   3     3577.65     3411.10     58.89 o 
  -7   5   3      280.47      332.99     17.23 o 
  -6   5   3     3886.32     4040.79     72.52 o 
  -5   5   3        9.44       42.20     10.95 o 
  -4   5   3     2345.45     2306.78     66.16 o 
  -3   5   3       25.27       55.80     14.64 o 
  -2   5   3      998.62     1300.71     29.52 o 
  -1   5   3      249.39      257.85     13.99 o 
   0   5   3     7861.12     8184.13    138.39 o 
   1   5   3      115.50       85.63      7.38 o 
   2   5   3     4172.88     4124.27     67.57 o 
   3   5   3      519.56      326.00     13.06 o 
   4   5   3     1315.03     1289.52     23.41 o 
   5   5   3     4045.25     4522.12     66.19 o 
   6   5   3      899.15      800.98     19.95 o 
   7   5   3     1631.09     1597.53     32.44 o 
   8   5   3     7121.26     7584.29    112.09 o 
   9   5   3     2150.68     2237.25     50.99 o 
  10   5   3      173.14      259.86     20.14 o 
  11   5   3      774.65      750.00     38.97 o 
  12   5   3      644.25      632.15     47.72 o 
  13   5   3     2039.31     2119.28     52.26 o 
  14   5   3      356.41      349.57     34.19 o 
  15   5   3     1068.25     1071.56     53.27 o 
  16   5   3      234.10      240.23     24.47 o 
  17   5   3      412.28      457.23     43.34 o 
  18   5   3       40.14       31.09     16.60 o 
  19   5   3      176.79      189.89     29.53 o 
  20   5   3        2.72      -10.40     21.60 o 
  21   5   3      286.01      326.14     54.73 o 
  22   5   3      249.56      163.70     45.56 o 
  23   5   3      148.05      125.45     42.32 o 
  24   5   3       74.68        6.38     38.18 o 
 -25   6   3       25.83       33.20     31.52 o 
 -24   6   3       36.71       25.21     23.41 o 
 -23   6   3      178.76      191.43     32.61 o 
 -22   6   3        3.55       15.14     19.26 o 
 -21   6   3      607.24      633.47     68.85 o 
 -20   6   3       10.35       19.18     16.77 o 
 -19   6   3      167.76      146.25     20.57 o 
 -18   6   3       76.25       51.49     18.91 o 
 -17   6   3      321.43      303.34     24.98 o 
 -16   6   3        0.80        7.10     11.00 o 
 -15   6   3     2271.77     2277.69     58.53 o 
 -14   6   3     1550.35     1577.98     45.58 o 
 -13   6   3      443.23      418.96     30.93 o 
 -12   6   3      293.49      303.72     24.79 o 
 -11   6   3     6693.39     6753.27    139.78 o 
 -10   6   3      296.24      293.67     16.64 o 
  -9   6   3      429.48      481.09     18.04 o 
  -8   6   3      281.04      295.42     13.08 o 
  -7   6   3     1940.98     1889.26     42.77 o 
  -6   6   3     6047.34     6493.89    108.08 o 
  -5   6   3     3440.44     3493.26     69.85 o 
  -4   6   3     5971.22     6015.29    141.39 o 
  -3   6   3     1183.42      989.02     29.96 o 
  -2   6   3    15401.09    17202.57    275.50 o 
  -1   6   3      228.14      243.32     11.12 o 
   0   6   3     7867.85     8118.77    138.43 o 
   1   6   3      207.29      292.94     14.82 o 
   2   6   3      107.06       82.56      8.04 o 
   3   6   3     1223.81     1127.49     24.60 o 
   4   6   3    12274.15    13511.35    174.20 o 
   5   6   3     3273.56     3220.34     51.05 o 
   6   6   3      520.38      602.09     24.91 o 
   7   6   3       38.50       45.87      7.02 o 
   8   6   3      200.91      221.81     20.05 o 
   9   6   3      285.08      303.66     18.35 o 
  10   6   3     1226.74     1292.15     36.13 o 
  11   6   3       32.53       16.61      8.97 o 
  12   6   3     1709.39     1824.64     58.28 o 
  13   6   3       14.78       12.09      9.76 o 
  14   6   3      137.13      141.01     16.74 o 
  15   6   3      159.42      128.14     16.33 o 
  16   6   3      272.25      222.13     23.90 o 
  17   6   3      420.25      480.29     34.03 o 
  18   6   3     1042.83     1060.80     58.15 o 
  19   6   3       65.29       47.92     21.22 o 
  20   6   3      937.97      936.62     71.44 o 
  21   6   3      125.56      123.56     42.00 o 
  22   6   3       16.37       12.50     32.92 o 
  23   6   3       27.85       61.99     40.21 o 
  24   6   3       24.14       19.88     38.96 o 
 -25   7   3        5.11       36.21     30.67 o 
 -24   7   3       45.06       57.35     26.67 o 
 -23   7   3       50.69       20.61     21.94 o 
 -22   7   3       14.08       12.13     19.87 o 
 -21   7   3       55.49       49.12     19.79 o 
 -20   7   3      460.41      508.36     41.84 o 
 -19   7   3     1498.48     1603.44     54.23 o 
 -18   7   3      208.73      233.12     23.81 o 
 -17   7   3       38.15       46.56     14.45 o 
 -16   7   3      331.63      332.35     25.45 o 
 -15   7   3      865.56      893.87     39.18 o 
 -14   7   3      741.33      741.19     33.03 o 
 -13   7   3        2.32       -2.30      9.23 o 
 -12   7   3     5166.92     5178.32     98.34 o 
 -11   7   3     9130.24     9117.96    168.11 o 
 -10   7   3     3784.52     3480.68     70.78 o 
  -9   7   3     1460.47     1494.47     33.63 o 
  -8   7   3     3464.40     3702.25     71.60 o 
  -7   7   3      963.97      969.54     28.99 o 
  -6   7   3     2201.32     2157.08     54.91 o 
  -5   7   3     3525.98     3547.55     79.25 o 
  -4   7   3     2194.91     2281.30    107.89 o 
  -3   7   3     3622.43     4283.54     79.33 o 
  -2   7   3      269.57      306.70     11.39 o 
  -1   7   3      345.99      273.10     12.32 o 
   0   7   3     1142.40     1376.85     30.84 o 
   1   7   3    15968.56    16475.80    434.97 o 
   2   7   3      176.72      223.01     12.41 o 
   3   7   3      156.02      129.25      8.23 o 
   4   7   3     3142.33     3117.80     54.58 o 
   5   7   3     4947.74     4745.02     70.72 o 
   6   7   3      108.22       69.42      8.57 o 
   7   7   3        0.84       -4.07      5.36 o 
   8   7   3      899.10      970.21     26.23 o 
   9   7   3     1894.35     1875.19     45.21 o 
  10   7   3       97.65       91.70     12.47 o 
  11   7   3        7.50        9.45      9.08 o 
  12   7   3        0.21        6.73      9.22 o 
  13   7   3        3.30        7.76      9.94 o 
  14   7   3      584.47      612.35     30.44 o 
  15   7   3       20.54       38.53     12.70 o 
  16   7   3     2390.87     2446.71     70.24 o 
  17   7   3       30.76       -1.95     15.08 o 
  18   7   3       30.56       27.01     18.69 o 
  19   7   3        0.48       -4.85     17.07 o 
  20   7   3       88.76       60.06     25.37 o 
  21   7   3      132.23      118.44     34.14 o 
  22   7   3       60.36      -11.65     29.21 o 
  23   7   3       19.40       70.69     40.82 o 
 -25   8   3      173.26      145.31     65.73 o 
 -24   8   3      512.05      572.06     53.25 o 
 -23   8   3       35.76       31.07     25.02 o 
 -22   8   3       11.65       -6.23     19.61 o 
 -21   8   3      640.88      679.38     46.83 o 
 -20   8   3     1314.79     1362.23     60.26 o 
 -19   8   3      417.32      348.76     29.55 o 
 -18   8   3      853.94      907.27     41.78 o 
 -17   8   3      524.98      472.87     55.04 o 
 -16   8   3        6.70       -0.08     10.49 o 
 -15   8   3     1387.58     1351.71     44.99 o 
 -14   8   3     1970.14     1987.70     57.62 o 
 -13   8   3      946.34      924.62     40.33 o 
 -12   8   3     3316.37     3305.71     79.79 o 
 -11   8   3     1537.99     1369.28     52.95 o 
 -10   8   3       67.62       41.89      9.87 o 
  -9   8   3      515.31      399.43     22.05 o 
  -8   8   3      451.60      448.63     24.05 o 
  -7   8   3      238.66      284.06     18.85 o 
  -6   8   3     4800.91     4776.25    106.94 o 
  -5   8   3        0.62        1.41      6.14 o 
  -4   8   3     2151.58     2120.62     42.66 o 
  -3   8   3      140.34      173.04      9.27 o 
  -2   8   3     1032.42     1116.20     25.23 o 
  -1   8   3     1237.72     1332.99     36.58 o 
   0   8   3    10547.26    10758.08    181.17 o 
   1   8   3     3516.27     3388.32     76.82 o 
   2   8   3     4320.58     4592.54     80.24 o 
   3   8   3      623.11      586.10     19.06 o 
   4   8   3      263.27      222.32     19.00 o 
   5   8   3     9415.91     9282.44    126.72 o 
   6   8   3     1226.84     1228.49     27.84 o 
   7   8   3      753.17      796.67     25.48 o 
   8   8   3        3.08       -3.34      5.97 o 
   9   8   3     1950.98     1883.30     46.11 o 
  10   8   3       37.21       27.13      8.99 o 
  11   8   3      703.72      739.76     30.63 o 
  12   8   3       61.67       44.11     11.40 o 
  13   8   3        4.15       -9.41      9.47 o 
  14   8   3      336.62      357.51     29.90 o 
  15   8   3       16.10       31.78     12.66 o 
  16   8   3      907.73      984.90     40.65 o 
  17   8   3      721.50      718.24     48.49 o 
  18   8   3       21.69       37.70     20.76 o 
  19   8   3      830.12      777.27     61.31 o 
  20   8   3      261.81      245.62     67.36 o 
  21   8   3      463.80      610.74     60.31 o 
  22   8   3       64.11       94.63     33.86 o 
  23   8   3        7.62       50.91     37.32 o 
 -24   9   3      240.48      224.80     37.84 o 
 -23   9   3       15.15       36.99     24.69 o 
 -22   9   3       21.23        8.46     21.64 o 
 -21   9   3       27.13       40.14     22.42 o 
 -20   9   3       92.79       57.18     21.21 o 
 -19   9   3     1565.52     1768.26     65.85 o 
 -18   9   3       76.86       53.58     16.82 o 
 -17   9   3       50.45       53.37     16.54 o 
 -16   9   3        5.20       13.01     12.55 o 
 -15   9   3      372.17      338.86     32.11 o 
 -14   9   3      104.03       73.47     17.92 o 
 -13   9   3       33.02       26.40     12.63 o 
 -12   9   3      167.89      194.09     20.77 o 
 -11   9   3     1539.01     1405.54     45.73 o 
 -10   9   3       82.67       66.32     15.85 o 
  -9   9   3     3201.63     3042.15     71.40 o 
  -8   9   3      835.53      894.68     33.84 o 
  -7   9   3      762.42      653.09     38.28 o 
  -6   9   3      447.06      454.19     27.45 o 
  -5   9   3      192.81      211.47     13.26 o 
  -4   9   3        5.95       20.99      5.12 o 
  -3   9   3        0.41        5.06      4.33 o 
  -2   9   3      342.33      378.57     14.13 o 
  -1   9   3      364.55      408.68     18.68 o 
   0   9   3      412.85      353.47     18.92 o 
   1   9   3     1421.31     1317.17     73.30 o 
   2   9   3        9.41        3.04      5.48 o 
   3   9   3     1205.63     1335.86     29.85 o 
   4   9   3     2583.35     2757.90     56.21 o 
   5   9   3      101.48      108.88     10.11 o 
   6   9   3     1582.04     1661.10     34.69 o 
   7   9   3       75.23       66.84      9.42 o 
   8   9   3      267.05      203.65     14.49 o 
   9   9   3      107.29      131.61     14.67 o 
  10   9   3      926.34      815.39     31.48 o 
  11   9   3       92.66      110.31     14.97 o 
  12   9   3        3.70        6.90      9.41 o 
  13   9   3      384.01      416.72     26.57 o 
  14   9   3      291.96      318.28     27.90 o 
  15   9   3        0.18      -12.38     10.48 o 
  16   9   3      832.23      890.11     50.94 o 
  17   9   3      404.78      461.35     41.54 o 
  18   9   3       73.28       90.32     24.47 o 
  19   9   3        6.73      -16.13     18.28 o 
  20   9   3      102.44       87.33     29.52 o 
  21   9   3      138.76      204.85     39.03 o 
  22   9   3      311.82      379.41     52.06 o 
 -24  10   3       13.24       56.82     31.75 o 
 -23  10   3        1.99       11.91     22.45 o 
 -22  10   3       11.33        2.27     21.42 o 
 -21  10   3      169.57      133.09     29.13 o 
 -20  10   3        0.15       12.19     19.70 o 
 -19  10   3      159.17      103.94     27.82 o 
 -18  10   3       22.90        4.72     15.02 o 
 -17  10   3        0.40        6.15     14.02 o 
 -16  10   3       84.29       42.55     16.59 o 
 -15  10   3      232.88      199.82     26.75 o 
 -14  10   3      126.31       99.41     17.73 o 
 -13  10   3     2919.21     2962.14    100.01 o 
 -12  10   3     1043.76     1206.10     45.65 o 
 -11  10   3      307.43      321.53     25.27 o 
 -10  10   3      810.68      845.73     35.75 o 
  -9  10   3     2913.78     2847.25     69.43 o 
  -8  10   3     1357.66     1398.87     61.16 o 
  -7  10   3      368.40      340.41     21.96 o 
  -6  10   3      199.69      214.26     17.17 o 
  -5  10   3      154.08      180.01      9.29 o 
  -4  10   3       16.27        7.97      5.19 o 
  -3  10   3     1015.44      941.15     25.21 o 
  -2  10   3       54.79       24.35      6.91 o 
  -1  10   3      190.63      255.20     16.53 o 
   0  10   3      131.99      145.17     13.26 o 
   1  10   3     1719.78     1725.56     43.99 o 
   2  10   3        0.21        1.59      5.69 o 
   3  10   3     1670.93     1694.15     38.08 o 
   4  10   3       75.61       44.43      8.35 o 
   5  10   3       89.57       99.72     13.76 o 
   6  10   3     1425.25     1389.97     41.44 o 
   7  10   3     1383.89     1383.48     37.81 o 
   8  10   3     1419.13     1419.68     35.39 o 
   9  10   3       21.74       48.33     11.36 o 
  10  10   3        1.95        9.00      9.21 o 
  11  10   3      466.52      477.27     30.55 o 
  12  10   3      588.47      603.42     36.88 o 
  13  10   3      394.76      416.44     28.53 o 
  14  10   3      177.99      136.07     18.49 o 
  15  10   3       62.38       61.32     15.84 o 
  16  10   3       28.20       34.97     16.39 o 
  17  10   3      244.68      335.12     36.93 o 
  18  10   3      502.31      480.80     76.21 o 
  19  10   3       42.80       47.30     31.01 o 
  20  10   3       55.52       46.29     35.06 o 
  21  10   3       82.29      101.44     46.77 o 
  22  10   3       32.69       63.19     79.21 o 
 -23  11   3       37.49       14.87     25.88 o 
 -22  11   3      260.70      242.85     38.26 o 
 -21  11   3      225.75      215.71     34.58 o 
 -20  11   3      118.28      113.22     27.29 o 
 -19  11   3      437.82      396.31     41.51 o 
 -18  11   3      101.98       75.73     21.06 o 
 -17  11   3      202.91      167.00     42.53 o 
 -16  11   3      155.85       60.17     19.55 o 
 -15  11   3       10.86        2.58     13.58 o 
 -14  11   3      372.06      391.30     39.67 o 
 -13  11   3       28.98       20.33     13.05 o 
 -12  11   3     1126.03     1104.41     67.26 o 
 -11  11   3     2861.27     2682.72     70.43 o 
 -10  11   3     1170.86     1022.22     40.47 o 
  -9  11   3       94.27       98.61     15.74 o 
  -8  11   3      778.30      790.00     41.13 o 
  -7  11   3      555.92      565.17     35.30 o 
  -6  11   3      522.32      496.12     29.49 o 
  -5  11   3        0.63       -4.20      8.62 o 
  -4  11   3     1751.25     1723.97     39.34 o 
  -3  11   3      295.96      297.77     20.81 o 
  -2  11   3      301.89      276.45     16.18 o 
  -1  11   3     1402.73     1369.17     37.99 o 
   0  11   3        7.17       -0.63      7.16 o 
   1  11   3       20.98       14.91      7.04 o 
   2  11   3     2461.40     2451.12     54.10 o 
   3  11   3     1696.20     1648.06     38.46 o 
   4  11   3     1845.68     1914.25     59.27 o 
   5  11   3      194.80      167.35     18.14 o 
   6  11   3     1189.49     1079.54     31.50 o 
   7  11   3      232.12      237.82     18.49 o 
   8  11   3      268.06      248.11     20.50 o 
   9  11   3        0.09        3.23     10.60 o 
  10  11   3      573.30      533.32     31.31 o 
  11  11   3      474.46      530.70     32.64 o 
  12  11   3       62.22       31.26     14.00 o 
  13  11   3      742.78      750.00     39.37 o 
  14  11   3      258.55      264.82     38.83 o 
  15  11   3        3.51        5.64     15.44 o 
  16  11   3     1003.58     1048.94     56.88 o 
  17  11   3      258.93      222.43     35.40 o 
  18  11   3      311.71      277.35     52.44 o 
  19  11   3       13.01        4.59     23.74 o 
  20  11   3      111.38      153.46     42.12 o 
  21  11   3      117.37       58.75     50.11 o 
 -22  12   3        5.17      -21.76     21.81 o 
 -21  12   3        0.03        2.34     22.48 o 
 -20  12   3       10.86       15.88     22.29 o 
 -19  12   3        5.87       -4.31     19.57 o 
 -18  12   3       52.58       41.71     19.36 o 
 -17  12   3       16.65        6.56     16.39 o 
 -16  12   3       77.35       14.09     15.84 o 
 -15  12   3      101.71       90.53     19.93 o 
 -14  12   3       48.75       28.18     14.86 o 
 -13  12   3        8.76       24.87     15.56 o 
 -12  12   3     1620.39     1543.33     62.51 o 
 -11  12   3        4.99       24.10     14.71 o 
 -10  12   3     1111.43     1099.88     66.94 o 
  -9  12   3      142.20      138.15     21.77 o 
  -8  12   3       21.86        6.06     12.20 o 
  -7  12   3       73.35       63.48     16.23 o 
  -6  12   3       66.99       34.34     12.61 o 
  -5  12   3     1425.11     1394.65     51.32 o 
  -4  12   3      203.59      141.98     22.10 o 
  -3  12   3      257.15      251.86     17.11 o 
  -2  12   3      967.96      815.07     29.47 o 
  -1  12   3     1295.56     1199.66     36.30 o 
   0  12   3      807.95      853.83     28.82 o 
   1  12   3     2012.36     1937.20     69.31 o 
   2  12   3     2733.87     2572.81     52.38 o 
   3  12   3     2239.96     2126.65     50.64 o 
   4  12   3     1783.77     1797.23     42.39 o 
   5  12   3      294.68      243.95     26.66 o 
   6  12   3       21.88       19.85      9.08 o 
   7  12   3        2.76       11.38      9.67 o 
   8  12   3       35.32       12.61     11.35 o 
   9  12   3      140.20      143.23     26.25 o 
  10  12   3        0.91      -10.00     10.71 o 
  11  12   3     1884.14     2004.95     60.36 o 
  12  12   3      272.31      235.13     25.10 o 
  13  12   3      139.43      120.28     20.13 o 
  14  12   3      414.52      464.81     34.37 o 
  15  12   3       32.23       32.41     19.77 o 
  16  12   3      610.71      589.28     46.21 o 
  17  12   3     1081.69     1188.69     92.73 o 
  18  12   3      221.45      198.30     44.32 o 
  19  12   3        4.04      -17.17     28.08 o 
  20  12   3       44.91       45.51     52.66 o 
  21  12   3      499.58      604.18     76.74 o 
 -22  13   3      210.17      144.12     43.11 o 
 -21  13   3       33.24       12.11     28.95 o 
 -20  13   3        2.99       48.60     28.77 o 
 -19  13   3       52.38       11.10     23.52 o 
 -18  13   3       99.69       86.86     29.07 o 
 -17  13   3      185.91      146.78     32.75 o 
 -16  13   3      108.84       84.80     22.83 o 
 -15  13   3      173.55       99.85     25.29 o 
 -14  13   3     1346.26     1297.07     62.80 o 
 -13  13   3      124.93       67.90     20.24 o 
 -12  13   3       12.07       16.25     16.12 o 
 -11  13   3      186.28      183.53     25.56 o 
 -10  13   3      119.01      103.76     20.50 o 
  -9  13   3      306.30      239.19     27.31 o 
  -8  13   3      134.73      101.17     17.29 o 
  -7  13   3      880.93      867.10     73.73 o 
  -6  13   3      255.95      206.85     21.91 o 
  -5  13   3       22.33       12.11     10.52 o 
  -4  13   3      246.46      251.14     22.95 o 
  -3  13   3       10.50        6.83     10.57 o 
  -2  13   3     1164.54     1156.97     42.67 o 
  -1  13   3       70.59       47.20     12.99 o 
   0  13   3     7205.22     6984.22    120.44 o 
   1  13   3      648.78      671.91     49.30 o 
   2  13   3     3806.48     4027.90     79.54 o 
   3  13   3      304.35      272.24     19.84 o 
   4  13   3       16.08       26.21      9.20 o 
   5  13   3      250.98      232.58     19.05 o 
   6  13   3      250.38      242.90     18.33 o 
   7  13   3      277.14      269.85     20.87 o 
   8  13   3      698.32      806.83     37.99 o 
   9  13   3        5.07       -4.58     10.42 o 
  10  13   3      782.10      738.34     45.51 o 
  11  13   3        7.20        0.38     12.43 o 
  12  13   3       29.08       35.06     15.86 o 
  13  13   3      553.21      592.51     37.96 o 
  14  13   3       58.73       49.81     20.21 o 
  15  13   3      177.58      191.46     29.13 o 
  16  13   3      298.12      294.49     40.38 o 
  17  13   3     1210.65     1146.81     72.11 o 
  18  13   3       95.69       89.98     34.63 o 
  19  13   3        3.27       32.12     28.90 o 
  20  13   3      155.00       93.13     39.01 o 
 -21  14   3       85.14       92.28     37.62 o 
 -20  14   3       28.80       24.34     29.61 o 
 -19  14   3      120.58      117.44     34.01 o 
 -18  14   3      179.32      128.00     33.79 o 
 -17  14   3      188.49      149.04     33.66 o 
 -16  14   3       10.86        7.53     21.36 o 
 -15  14   3       22.22        8.79     18.98 o 
 -14  14   3      101.75       76.46     23.84 o 
 -13  14   3      936.40      994.09     56.52 o 
 -12  14   3      860.51      929.48     53.46 o 
 -11  14   3      167.23      150.02     25.87 o 
 -10  14   3      182.78      193.70     24.28 o 
  -9  14   3       30.92       23.31     13.23 o 
  -8  14   3      159.16      163.28     30.50 o 
  -7  14   3     1768.14     1824.85     57.44 o 
  -6  14   3       48.72       35.73     15.29 o 
  -5  14   3      456.24      385.82     31.41 o 
  -4  14   3      109.78       72.33     15.03 o 
  -3  14   3     2290.80     2152.88     66.92 o 
  -2  14   3      917.63      932.93     43.18 o 
  -1  14   3       72.55       63.61     12.29 o 
   0  14   3      229.12      204.92     18.97 o 
   1  14   3      140.97      168.75     15.17 o 
   2  14   3      145.66      122.03     15.06 o 
   3  14   3     1805.31     1610.56     74.12 o 
   4  14   3      682.80      686.15     34.04 o 
   5  14   3       33.84       42.93     11.49 o 
   6  14   3       14.48       20.99     10.59 o 
   7  14   3        0.19       11.73     10.81 o 
   8  14   3      448.42      455.17     35.41 o 
   9  14   3        1.86      -17.71     11.09 o 
  10  14   3       11.51       18.26     13.86 o 
  11  14   3      532.33      562.18     45.06 o 
  12  14   3     1494.01     1677.78     59.32 o 
  13  14   3       10.81       25.31     16.80 o 
  14  14   3      172.41      124.66     24.87 o 
  15  14   3        8.09       36.00     23.23 o 
  16  14   3        0.11       28.35     21.84 o 
  17  14   3      224.06      299.25     44.86 o 
  18  14   3      593.04      613.02    135.65 o 
  19  14   3       29.45       -3.58     71.21 o 
 -20  15   3      273.14      302.65     48.46 o 
 -19  15   3        1.48       30.33     27.69 o 
 -18  15   3      104.96      122.24     56.17 o 
 -17  15   3        1.52      -17.54     19.41 o 
 -16  15   3      112.20      138.05     32.85 o 
 -15  15   3      107.45       71.94     26.80 o 
 -14  15   3      270.06      343.55     39.04 o 
 -13  15   3       21.72       43.24     26.85 o 
 -12  15   3      614.68      600.75     46.03 o 
 -11  15   3       46.06       27.17     17.79 o 
 -10  15   3     1550.71     1534.90     56.93 o 
  -9  15   3        9.65        8.62     13.65 o 
  -8  15   3      976.22     1132.56     49.12 o 
  -7  15   3      159.89      150.15     21.05 o 
  -6  15   3      382.24      339.60     29.54 o 
  -5  15   3       29.91       16.87     13.60 o 
  -4  15   3      252.33      238.93     28.11 o 
  -3  15   3       36.19       20.51     11.65 o 
  -2  15   3     2319.92     2399.84     72.37 o 
  -1  15   3       16.06       -0.22     10.89 o 
   0  15   3       37.54       41.53     11.20 o 
   1  15   3       61.09       38.74     14.55 o 
   2  15   3      633.88      690.56     34.85 o 
   3  15   3     1514.73     1650.27     50.79 o 
   4  15   3       14.41        0.91      9.62 o 
   5  15   3      343.24      294.66     22.90 o 
   6  15   3       26.42        2.32     10.51 o 
   7  15   3      335.55      372.20     25.86 o 
   8  15   3      121.60      105.56     18.99 o 
   9  15   3      156.85      141.62     20.53 o 
  10  15   3       76.36       46.16     17.20 o 
  11  15   3      102.99       72.80     18.67 o 
  12  15   3       11.88        9.25     15.69 o 
  13  15   3      405.95      454.42     41.94 o 
  14  15   3       43.65       74.09     27.19 o 
  15  15   3      560.57      602.22     55.72 o 
  16  15   3      161.35      116.45     36.87 o 
  17  15   3      227.04      230.07     40.82 o 
  18  15   3       16.80        2.53     38.84 o 
 -19  16   3      129.93      113.91     45.10 o 
 -18  16   3       13.95        8.25     32.22 o 
 -17  16   3       48.05       23.41     31.29 o 
 -16  16   3      355.06      333.28     55.73 o 
 -15  16   3      316.21      312.74     54.46 o 
 -14  16   3      126.21      190.76     60.15 o 
 -13  16   3      432.12      417.25     42.03 o 
 -12  16   3        5.09        3.65     18.45 o 
 -11  16   3        9.65        5.76     18.13 o 
 -10  16   3       47.45        9.56     17.76 o 
  -9  16   3       64.97       37.22     19.22 o 
  -8  16   3      256.49      280.67     32.30 o 
  -7  16   3      781.97      855.36     52.89 o 
  -6  16   3      932.92      974.09     73.14 o 
  -5  16   3      268.60      337.68     30.60 o 
  -4  16   3      229.59      225.95     22.61 o 
  -3  16   3       41.92       39.49     14.15 o 
  -2  16   3      145.49      100.03     18.05 o 
  -1  16   3       85.92       92.89     15.61 o 
   0  16   3     3507.63     3577.37     84.81 o 
   1  16   3       52.55       47.76     12.39 o 
   2  16   3       87.13       77.49     14.90 o 
   3  16   3      957.21     1098.97     39.76 o 
   4  16   3      321.19      297.61     22.38 o 
   5  16   3      524.59      606.31     31.51 o 
   6  16   3      424.46      474.59     28.99 o 
   7  16   3       86.55       37.34     17.33 o 
   8  16   3       53.50       25.78     14.76 o 
   9  16   3       38.86       49.58     17.65 o 
  10  16   3      341.47      313.47     30.19 o 
  11  16   3      123.64      123.30     23.16 o 
  12  16   3       94.04       50.26     19.60 o 
  13  16   3      732.83      740.95     52.03 o 
  14  16   3      124.07       78.96     48.42 o 
  15  16   3       55.90       22.98     26.12 o 
  16  16   3       29.12       -7.54     23.42 o 
  17  16   3        3.58      -17.75     24.00 o 
 -18  17   3       17.77       21.14     34.47 o 
 -17  17   3       39.19      -13.88     51.93 o 
 -16  17   3       42.97       47.99     36.67 o 
 -15  17   3       74.94       43.52     32.84 o 
 -14  17   3       24.12        6.78     24.89 o 
 -13  17   3       39.76       35.17     29.60 o 
 -12  17   3       22.27       20.64     27.79 o 
 -11  17   3      768.95      775.05     63.29 o 
 -10  17   3      169.84      134.88     31.46 o 
  -9  17   3      757.02      737.73     61.46 o 
  -8  17   3       52.95       50.72     25.45 o 
  -7  17   3       75.97      108.19     23.67 o 
  -6  17   3       51.76       52.66     19.34 o 
  -5  17   3      511.34      438.69     62.45 o 
  -4  17   3      186.18      174.12     26.72 o 
  -3  17   3       26.11       21.00     18.99 o 
  -2  17   3       62.21       47.16     18.57 o 
  -1  17   3      958.42     1128.83     96.48 o 
   0  17   3      986.22     1005.70     59.78 o 
   1  17   3      306.62      323.14     42.63 o 
   2  17   3        0.02        8.81     12.79 o 
   3  17   3      265.44      278.72     23.75 o 
   4  17   3       91.98       83.97     15.11 o 
   5  17   3      501.38      485.60     33.82 o 
   6  17   3      863.47      939.84     43.70 o 
   7  17   3      104.24       74.43     18.28 o 
   8  17   3      796.56      785.88     42.73 o 
   9  17   3      359.54      349.42     36.19 o 
  10  17   3        3.67       20.36     17.12 o 
  11  17   3       42.33       88.62     21.71 o 
  12  17   3      402.16      402.89     47.03 o 
  13  17   3       40.48       63.63     27.28 o 
  14  17   3       76.25       83.95     40.02 o 
  15  17   3      350.81      327.37     46.10 o 
  16  17   3      217.59      215.25     66.78 o 
 -16  18   3        0.75       22.68     32.90 o 
 -15  18   3        9.33       35.21     35.60 o 
 -14  18   3      551.79      756.50     82.59 o 
 -13  18   3        1.22       29.71     30.39 o 
 -12  18   3       32.97       56.62     32.89 o 
 -11  18   3       13.93       11.92     30.12 o 
 -10  18   3      892.41      899.94     68.07 o 
  -9  18   3        0.49      -14.47     18.41 o 
  -8  18   3     1299.02     1410.57     91.91 o 
  -7  18   3        5.55        3.47     23.56 o 
  -6  18   3      175.70      226.95     34.81 o 
  -5  18   3      360.21      358.78     36.18 o 
  -4  18   3      383.72      473.77     40.77 o 
  -3  18   3        0.04       33.27     18.65 o 
  -2  18   3      687.77      778.15     48.56 o 
  -1  18   3      417.52      530.45     72.33 o 
   0  18   3      115.85       57.83     23.22 o 
   1  18   3      126.15       84.26     33.58 o 
   2  18   3       17.61       53.68     22.36 o 
   3  18   3      115.92       93.49     25.97 o 
   4  18   3      629.70      663.41     39.22 o 
   5  18   3        0.83       18.34     16.44 o 
   6  18   3       36.05       59.37     24.44 o 
   7  18   3     1344.49     1498.69    100.58 o 
   8  18   3      338.53      406.60     44.27 o 
   9  18   3       25.45       17.40     21.98 o 
  10  18   3      102.90       90.18     35.35 o 
  11  18   3      525.58      594.40     55.24 o 
  12  18   3      576.94      707.98     75.58 o 
  13  18   3       41.59       29.87     33.07 o 
  14  18   3      111.97       75.40     51.93 o 
  15  18   3       79.58       55.14     38.79 o 
 -15  19   3       20.96       16.73     32.37 o 
 -14  19   3       59.09       38.90     29.47 o 
 -13  19   3      212.63      172.54     37.44 o 
 -12  19   3       16.97      -14.79     22.08 o 
 -11  19   3       50.76       53.97     27.58 o 
 -10  19   3       87.04       20.08     24.48 o 
  -9  19   3      860.53      903.84     66.50 o 
  -8  19   3      119.89      176.65     31.17 o 
  -7  19   3      297.59      297.82     37.54 o 
  -6  19   3     1069.25     1090.89     65.60 o 
  -5  19   3       52.86       44.68     29.14 o 
  -4  19   3      103.53      111.14     25.67 o 
  -3  19   3       60.68       82.96     23.40 o 
  -2  19   3      163.28      163.43     28.41 o 
  -1  19   3      288.76      361.76     37.23 o 
   0  19   3        0.03       21.80     19.37 o 
   1  19   3      628.40      751.01     89.79 o 
   2  19   3      239.58      188.60     32.47 o 
   3  19   3      181.50      240.70     38.80 o 
   4  19   3       45.34       20.20     21.92 o 
   5  19   3      275.39      267.42     39.20 o 
   6  19   3      139.27      157.68     32.05 o 
   7  19   3      129.97      140.42     31.63 o 
   8  19   3       38.20       16.26     22.13 o 
   9  19   3        4.25       27.50     22.74 o 
  10  19   3       50.94       40.58     26.78 o 
  11  19   3      910.38      943.41    136.67 o 
  12  19   3      250.37      322.65     56.82 o 
  13  19   3        4.16       -6.04     34.93 o 
 -13  20   3       48.99       82.61     46.60 o 
 -12  20   3       56.88       99.57     32.34 o 
 -11  20   3      127.10       81.72     31.61 o 
 -10  20   3      276.08      270.48     43.38 o 
  -9  20   3       51.35       21.62     41.96 o 
  -8  20   3      197.85      244.17     46.89 o 
  -7  20   3       52.51       44.18     25.88 o 
  -6  20   3      496.67      625.24     87.95 o 
  -5  20   3      637.02      762.93     76.00 o 
  -4  20   3       74.24       71.82     25.30 o 
  -3  20   3      623.79      638.33     48.70 o 
  -2  20   3      363.67      396.19     41.25 o 
  -1  20   3      694.55      767.49     59.54 o 
   0  20   3        0.03        9.16     22.17 o 
   1  20   3      141.70      119.15     30.57 o 
   2  20   3        5.12      -15.87     23.08 o 
   3  20   3      268.56      224.97     46.24 o 
   4  20   3        0.00       -4.53     23.14 o 
   5  20   3       18.88       38.15     31.08 o 
   6  20   3       96.11      124.34     31.14 o 
   7  20   3      816.59      787.07     61.89 o 
   8  20   3       15.16       33.90     24.04 o 
   9  20   3        5.02       13.08     24.34 o 
  10  20   3       50.34       79.48     31.46 o 
  11  20   3       45.14       59.10     37.27 o 
 -10  21   3       46.32       49.25     29.97 o 
  -9  21   3        6.85       15.25     26.23 o 
  -8  21   3       42.68       23.82     33.27 o 
  -7  21   3        8.36        7.70     25.06 o 
  -6  21   3      352.24      342.41     47.12 o 
  -5  21   3        0.04        1.23     24.13 o 
  -4  21   3        7.99       -2.89     24.92 o 
  -3  21   3       83.51       66.57     42.22 o 
  -2  21   3        3.36       23.14     24.72 o 
  -1  21   3       15.44       25.49     25.84 o 
   0  21   3      232.75      252.82     79.96 o 
   1  21   3      127.22      170.99     42.83 o 
   2  21   3        1.50       10.37     29.92 o 
   3  21   3       47.86       44.38     36.13 o 
   4  21   3        6.72       -8.98     24.86 o 
   5  21   3      228.31      214.00     72.52 o 
   6  21   3      102.71       67.49     38.64 o 
   7  21   3        9.80       53.45     40.22 o 
   8  21   3      172.45      215.92     40.50 o 
   9  21   3        2.15       11.11     25.49 o 
  -7  22   3        4.86        5.73     26.92 o 
  -6  22   3      362.32      405.40     52.25 o 
  -5  22   3        0.07       25.45     28.41 o 
  -4  22   3       54.36       48.29     30.17 o 
  -3  22   3        0.04        3.04     25.88 o 
  -2  22   3        7.68       11.90     29.20 o 
  -1  22   3       10.69        4.09     29.56 o 
   0  22   3       30.19       64.90     36.07 o 
   1  22   3        0.70       39.36     47.06 o 
   2  22   3      182.64      162.70     46.16 o 
   3  22   3        4.39       16.29     26.40 o 
   4  22   3      129.05       74.95     38.64 o 
   5  22   3        4.64       18.84     33.74 o 
 -26   0   4      823.94      858.11    138.92 o 
 -25   0   4        4.14      -26.18     41.17 o 
 -24   0   4      240.09      366.29     91.50 o 
 -23   0   4       37.64       26.22     30.24 o 
 -22   0   4      180.93      175.91     43.35 o 
 -21   0   4     1050.12     1023.26     98.67 o 
 -20   0   4      762.80      747.90     56.91 o 
 -19   0   4      419.99      415.10     42.36 o 
 -18   0   4      426.27      443.57     33.57 o 
 -17   0   4       63.32       51.24     15.70 o 
 -16   0   4     1119.03     1124.61     45.79 o 
 -15   0   4       14.70       10.59     11.13 o 
 -14   0   4       80.72      107.26     15.75 o 
 -13   0   4       20.75       10.69      9.58 o 
 -12   0   4     3525.41     3054.47     75.86 o 
 -11   0   4      604.99      669.59     29.36 o 
 -10   0   4     1467.76     1697.84     53.14 o 
  -9   0   4     3699.92     4132.96     90.32 o 
  -8   0   4      121.60       97.75     11.91 o 
  -7   0   4      102.05      117.67     12.13 o 
  -6   0   4      484.22      560.48    111.86 o 
  -5   0   4    10923.87    11090.40    291.77 o 
  -4   0   4        4.52       19.58     10.50 o 
  -3   0   4       62.87       69.30     14.22 o 
  -2   0   4     1870.13     1890.34     53.25 o 
  -1   0   4     5439.98     5627.83    125.20 o 
   0   0   4     2171.27     2634.45     51.82 o 
   1   0   4     4709.19     4706.27     83.42 o 
   2   0   4     1621.38     1623.76     32.89 o 
   3   0   4     8131.70     7794.68    170.17 o 
   4   0   4     3444.83     3623.95     90.34 o 
   5   0   4     8344.68     8445.81    179.02 o 
   6   0   4     5678.50     6130.67    165.31 o 
   7   0   4     1926.49     1923.24     72.93 o 
   8   0   4      472.38      386.27     33.48 o 
   9   0   4     3790.84     3975.12    128.56 o 
  10   0   4    12351.24    11925.53    319.61 o 
  11   0   4     5731.91     5680.16    174.46 o 
  12   0   4      157.92      107.92     43.35 o 
  13   0   4     3819.00     3897.11    135.71 o 
  14   0   4      250.51      200.25     32.54 o 
  15   0   4      353.01      432.67     45.82 o 
  16   0   4     1331.22     1261.79    112.30 o 
  17   0   4     1865.98     1772.96    132.52 o 
  18   0   4      659.16      486.01     80.44 o 
  19   0   4      670.37      640.06     95.43 o 
  20   0   4       88.60       44.37     43.20 o 
  21   0   4     1049.99      939.14    120.30 o 
  22   0   4      132.05       64.88     50.48 o 
  23   0   4      556.14      578.38    104.74 o 
  24   0   4      511.56      644.86    115.65 o 
 -26   1   4       11.56       21.98     39.79 o 
 -25   1   4      475.71      708.91    106.48 o 
 -24   1   4      106.53      125.48     90.19 o 
 -23   1   4        0.05       10.88     22.63 o 
 -22   1   4       33.61       44.33     20.46 o 
 -21   1   4        2.42        3.06     16.16 o 
 -20   1   4       98.51      100.51     16.98 o 
 -19   1   4       10.45        9.65     12.13 o 
 -18   1   4       27.60       29.56     12.43 o 
 -17   1   4     2540.81     2496.79     52.15 o 
 -16   1   4     1769.54     1791.68     41.26 o 
 -15   1   4        3.66       11.68      8.06 o 
 -14   1   4        0.09        9.85      7.30 o 
 -13   1   4      186.07      162.52     12.65 o 
 -12   1   4       16.50        4.88      6.13 o 
 -11   1   4        0.25       -2.71      5.22 o 
 -10   1   4     2796.82     3063.71     51.49 o 
  -9   1   4      200.12      230.92     14.59 o 
  -8   1   4      540.30      474.49     16.96 o 
  -7   1   4     1772.01     1838.91     33.42 o 
  -6   1   4     2084.03     2127.67     54.87 o 
  -5   1   4     1353.90     1217.81     36.88 o 
  -4   1   4     1495.61     1486.18     34.94 o 
  -3   1   4     4616.86     4682.49     93.43 o 
  -2   1   4     3488.66     4011.70     66.33 o 
  -1   1   4      268.50      210.11     11.43 o 
   0   1   4     1497.70     1720.87     29.82 o 
   1   1   4     1847.91     1573.83     24.80 o 
   2   1   4      431.69      290.43      9.48 o 
   3   1   4      257.75      221.17     11.15 o 
   4   1   4        2.39       -5.40      4.30 o 
   5   1   4      143.89      120.49      9.40 o 
   6   1   4     3144.27     3323.58     64.54 o 
   7   1   4      959.14      920.38     31.17 o 
   8   1   4     5564.91     5543.10    107.58 o 
   9   1   4      501.03      543.09     21.80 o 
  10   1   4      214.45      183.70     15.30 o 
  11   1   4      130.21      155.65     18.57 o 
  12   1   4      622.24      524.85     37.82 o 
  13   1   4      367.35      304.26     26.83 o 
  14   1   4      285.73      239.30     29.10 o 
  15   1   4        4.49       15.35     14.71 o 
  16   1   4     1247.03     1264.48     62.62 o 
  17   1   4      112.54       97.54     24.25 o 
  18   1   4       69.05       29.18     25.86 o 
  19   1   4      237.72      321.16     50.10 o 
  20   1   4      160.10      127.74     76.08 o 
  21   1   4       13.77       17.96     29.55 o 
  22   1   4       55.52      106.81     43.28 o 
  23   1   4       29.72       37.88     80.30 o 
  24   1   4      119.64      120.40     46.63 o 
 -26   2   4        0.44       37.52     41.94 o 
 -25   2   4       19.87       11.58     36.76 o 
 -24   2   4       33.99       60.76     31.55 o 
 -23   2   4      165.72      180.35     32.78 o 
 -22   2   4       87.09      118.53     25.07 o 
 -21   2   4       10.98       -3.19     14.28 o 
 -20   2   4      264.27      246.98     29.02 o 
 -19   2   4      151.66      135.26     18.17 o 
 -18   2   4      262.41      318.22     23.03 o 
 -17   2   4      134.62      158.47     17.01 o 
 -16   2   4      319.14      258.65     19.73 o 
 -15   2   4      704.02      654.81     24.41 o 
 -14   2   4        0.03        4.47      7.21 o 
 -13   2   4     1288.33     1330.59     31.52 o 
 -12   2   4       26.17       38.99      7.77 o 
 -11   2   4     1270.32     1236.38     28.25 o 
 -10   2   4        1.61       11.84      6.20 o 
  -9   2   4     5063.89     5227.33     83.01 o 
  -8   2   4     4498.93     4895.80     72.19 o 
  -7   2   4      380.06      388.56     14.74 o 
  -6   2   4      405.93      326.14     24.93 o 
  -5   2   4      616.13      613.54     34.78 o 
  -4   2   4     1971.83     1977.16     61.73 o 
  -3   2   4      523.10      539.80     20.65 o 
  -2   2   4    10840.31    11381.96    166.90 o 
  -1   2   4     5089.58     4956.52     73.59 o 
   0   2   4     2261.88     2239.80     35.89 o 
   1   2   4      524.62      527.45     14.56 o 
   2   2   4      180.46      144.57      7.48 o 
   3   2   4     1762.37     1884.02     30.30 o 
   4   2   4     1868.13     1861.59     38.85 o 
   5   2   4     1019.35     1197.93     40.95 o 
   6   2   4        4.47       14.85      6.27 o 
   7   2   4      359.72      289.60     16.14 o 
   8   2   4        2.64        4.02      7.59 o 
   9   2   4       11.99       20.17      7.73 o 
  10   2   4      531.74      569.70     38.25 o 
  11   2   4     2018.73     1825.28     46.58 o 
  12   2   4     2072.60     2050.86     70.75 o 
  13   2   4     2202.96     2255.08    101.74 o 
  14   2   4      165.44      121.43     26.73 o 
  15   2   4      186.78      209.75     28.58 o 
  16   2   4        1.04       -5.32     15.08 o 
  17   2   4       64.59       80.68     23.03 o 
  18   2   4      148.48      144.15     28.56 o 
  19   2   4        5.71      -10.38     21.60 o 
  20   2   4      403.16      412.66     59.30 o 
  21   2   4      360.32      395.87     94.26 o 
  22   2   4       21.87       32.91     33.01 o 
  23   2   4       33.77       53.81     36.20 o 
  24   2   4        3.17       26.29     36.99 o 
 -26   3   4      106.38       55.70     41.93 o 
 -25   3   4      151.40      214.68    139.79 o 
 -24   3   4      187.30      209.25     38.13 o 
 -23   3   4      267.52      302.41     50.45 o 
 -22   3   4        3.68       10.84     16.63 o 
 -21   3   4       32.33       25.53     15.56 o 
 -20   3   4      620.11      619.17     36.51 o 
 -19   3   4      298.18      222.61     28.11 o 
 -18   3   4      732.37      818.62     37.93 o 
 -17   3   4     1030.51     1067.56     55.03 o 
 -16   3   4      157.64      145.43     15.41 o 
 -15   3   4        2.58       -2.67      8.24 o 
 -14   3   4     3238.93     3570.61     68.90 o 
 -13   3   4      736.18      848.92     29.13 o 
 -12   3   4        0.88       -0.53      5.77 o 
 -11   3   4      790.69      772.41     21.88 o 
 -10   3   4      798.39      613.70     18.50 o 
  -9   3   4      869.04      857.10     21.40 o 
  -8   3   4     2251.99     2281.41     43.89 o 
  -7   3   4     2373.72     2294.36     50.66 o 
  -6   3   4      228.19      279.78     13.32 o 
  -5   3   4     2021.07     2034.51     52.40 o 
  -4   3   4    24692.91    26009.91    456.36 o 
  -3   3   4     1789.93     1610.51     37.17 o 
  -2   3   4      162.11      181.87     12.70 o 
  -1   3   4      627.45      661.43     17.47 o 
   0   3   4     3987.53     4159.38     60.02 o 
   1   3   4      746.43      808.12     18.86 o 
   2   3   4     3599.93     3463.20     48.35 o 
   3   3   4      118.30      125.55      9.39 o 
   4   3   4      196.26      170.16      9.20 o 
   5   3   4    13539.20    14102.30    182.71 o 
   6   3   4      951.74     1025.13     25.50 o 
   7   3   4      259.69      232.31     14.50 o 
   8   3   4     3594.58     3502.20     72.21 o 
   9   3   4      644.94      670.28     30.69 o 
  10   3   4        0.25        0.61      7.38 o 
  11   3   4      267.50      248.58     18.92 o 
  12   3   4       92.28       47.90     13.98 o 
  13   3   4      348.79      321.96     28.67 o 
  14   3   4      716.28      619.56     62.99 o 
  15   3   4     5513.45     5753.56    142.63 o 
  16   3   4        6.62        1.93     12.66 o 
  17   3   4      163.69      173.12     28.93 o 
  18   3   4      433.36      520.92     87.19 o 
  19   3   4        9.73       33.70     20.61 o 
  20   3   4      124.63      154.66     39.88 o 
  21   3   4      185.39       84.15     34.92 o 
  22   3   4       67.64       27.29     32.73 o 
  23   3   4       31.77       17.53     35.50 o 
  24   3   4       31.65       13.86     36.46 o 
 -26   4   4      579.64      755.00    108.66 o 
 -25   4   4       61.34       52.34     61.02 o 
 -24   4   4       21.04       29.85     23.08 o 
 -23   4   4      248.05      212.32     29.86 o 
 -22   4   4       91.18       95.78     20.85 o 
 -21   4   4      100.26       85.86     20.19 o 
 -20   4   4      329.47      322.07     28.27 o 
 -19   4   4      774.10      802.05     39.53 o 
 -18   4   4       46.20       33.08     14.29 o 
 -17   4   4       54.75       26.72     12.90 o 
 -16   4   4      216.78      177.67     24.17 o 
 -15   4   4      137.29       92.04     19.28 o 
 -14   4   4      130.97      111.27     19.23 o 
 -13   4   4     1222.39     1293.38     34.99 o 
 -12   4   4     3787.40     3655.76     67.59 o 
 -11   4   4     1331.86     1316.66     28.86 o 
 -10   4   4      314.81      316.06     16.05 o 
  -9   4   4      576.41      520.47     20.30 o 
  -8   4   4     1624.50     1602.27     49.11 o 
  -7   4   4     1465.45     1496.31     33.76 o 
  -6   4   4        0.09        7.29      6.81 o 
  -5   4   4       12.62        2.85      7.05 o 
  -4   4   4      621.45      565.92     18.35 o 
  -3   4   4     8818.22     9864.27    166.97 o 
  -2   4   4       57.97       60.17      8.30 o 
  -1   4   4        7.45        3.58      3.63 o 
   0   4   4     4609.04     5049.65     82.52 o 
   1   4   4     6753.07     7071.50    110.01 o 
   2   4   4     4536.61     4436.39     74.57 o 
   3   4   4     2322.22     2341.02     38.80 o 
   4   4   4      392.85      488.08     14.55 o 
   5   4   4      609.90      767.91     18.36 o 
   6   4   4      734.63      859.25     23.56 o 
   7   4   4     1351.40     1388.98     34.62 o 
   8   4   4       77.34       41.01      9.23 o 
   9   4   4      294.69      308.13     18.23 o 
  10   4   4     6597.15     6545.04    112.65 o 
  11   4   4        8.25        0.81      7.72 o 
  12   4   4      261.99      234.12     18.33 o 
  13   4   4     2662.30     2796.18     79.59 o 
  14   4   4     1387.19     1374.11     53.61 o 
  15   4   4      117.97      112.00     21.14 o 
  16   4   4       30.40       17.59     15.35 o 
  17   4   4      115.07       92.33     21.58 o 
  18   4   4        0.77       -6.62     16.48 o 
  19   4   4       24.61       19.33     20.54 o 
  20   4   4      652.18      574.27    130.78 o 
  21   4   4       11.48       13.93     30.93 o 
  22   4   4      211.07      259.18     82.26 o 
  23   4   4      496.69      506.13     87.64 o 
 -26   5   4        2.88      -11.00     38.58 o 
 -25   5   4       55.20       36.44     26.77 o 
 -24   5   4       38.54       10.08     21.32 o 
 -23   5   4       75.93       81.90     28.22 o 
 -22   5   4      134.52      133.06     25.41 o 
 -21   5   4      178.73      192.54     28.00 o 
 -20   5   4      855.91      901.27     45.64 o 
 -19   5   4        9.27       14.84     12.91 o 
 -18   5   4       60.68       66.16     21.42 o 
 -17   5   4        0.02        1.01     11.27 o 
 -16   5   4       16.61        4.31     11.32 o 
 -15   5   4     1594.26     1584.29     47.01 o 
 -14   5   4       55.76       42.41     10.24 o 
 -13   5   4      201.26      189.67     15.09 o 
 -12   5   4       17.25       10.80      7.28 o 
 -11   5   4       86.23       64.03      9.19 o 
 -10   5   4     1734.34     1736.25     41.44 o 
  -9   5   4     2349.72     2345.89     52.35 o 
  -8   5   4      371.16      341.67     22.64 o 
  -7   5   4     1794.66     1819.68     46.31 o 
  -6   5   4     1586.01     1746.97     43.94 o 
  -5   5   4      489.63      611.77     26.14 o 
  -4   5   4     5555.19     6035.66    121.01 o 
  -3   5   4     4695.24     4826.76     89.79 o 
  -2   5   4     3893.78     3923.32     84.16 o 
  -1   5   4     2488.65     2880.98     67.43 o 
   0   5   4    10189.53    10231.45    155.69 o 
   1   5   4        7.30        4.38      4.88 o 
   2   5   4     7300.43     7575.38    103.28 o 
   3   5   4     1365.64     1418.63     26.96 o 
   4   5   4     2059.22     2079.23     34.40 o 
   5   5   4     2218.96     2638.18     42.43 o 
   6   5   4     1891.92     2054.84     34.68 o 
   7   5   4      966.77     1000.28     33.19 o 
   8   5   4     1868.81     1905.51     44.17 o 
   9   5   4     2155.51     2133.38     48.93 o 
  10   5   4       59.61       44.72     10.48 o 
  11   5   4      843.25      884.95     45.46 o 
  12   5   4       10.38       10.60      9.11 o 
  13   5   4      190.06      214.03     18.85 o 
  14   5   4      196.23      174.62     21.13 o 
  15   5   4      140.86      157.90     20.45 o 
  16   5   4       32.55       31.91     16.53 o 
  17   5   4      190.62      180.56     26.51 o 
  18   5   4      296.66      336.03     35.64 o 
  19   5   4        0.14       27.36     23.72 o 
  20   5   4       48.20      102.30     36.30 o 
  21   5   4       95.24       50.89     34.69 o 
  22   5   4       64.99       73.66     36.69 o 
  23   5   4        6.28       -2.99     33.28 o 
 -25   6   4       24.15       58.54     27.83 o 
 -24   6   4      217.85      264.80     37.25 o 
 -23   6   4      235.53      196.35     34.84 o 
 -22   6   4     2073.36     2428.63     88.67 o 
 -21   6   4      160.19      147.81     23.47 o 
 -20   6   4        8.22       18.19     14.85 o 
 -19   6   4       94.66       81.52     17.88 o 
 -18   6   4      147.71      175.34     29.75 o 
 -17   6   4      241.42      293.36     34.25 o 
 -16   6   4        0.01        2.30     10.92 o 
 -15   6   4     2724.75     2939.07     91.64 o 
 -14   6   4      740.08      754.87     33.64 o 
 -13   6   4      974.54      951.22     41.84 o 
 -12   6   4     5672.05     5549.28    103.84 o 
 -11   6   4       95.69       72.41     23.31 o 
 -10   6   4     1590.04     1730.84     47.31 o 
  -9   6   4     2625.78     2453.53     54.65 o 
  -8   6   4     7022.58     7129.04    120.85 o 
  -7   6   4     1025.37     1011.30     32.47 o 
  -6   6   4      145.10      145.33     17.79 o 
  -5   6   4       62.40       61.79     20.57 o 
  -4   6   4      819.06      871.61     38.12 o 
  -3   6   4     4354.40     4821.58    109.73 o 
  -2   6   4    11228.78    11527.40    217.53 o 
  -1   6   4     2317.20     2408.57     67.29 o 
   0   6   4      198.55      226.25     17.24 o 
   1   6   4     3114.58     3464.03     63.00 o 
   2   6   4       85.92       77.17      7.62 o 
   3   6   4        3.90        1.79      3.85 o 
   4   6   4       19.72       21.85      5.09 o 
   5   6   4     1306.02     1376.86     26.45 o 
   6   6   4     2530.15     2519.52     41.13 o 
   7   6   4     1871.50     1838.01     35.53 o 
   8   6   4       10.36        8.64      7.26 o 
   9   6   4       32.27       32.11      9.01 o 
  10   6   4       80.71       75.40     14.34 o 
  11   6   4        2.95       10.03      9.00 o 
  12   6   4      752.47      696.86     31.50 o 
  13   6   4     3149.98     3259.30     74.57 o 
  14   6   4        3.72       12.19     11.58 o 
  15   6   4      271.04      263.07     31.76 o 
  16   6   4        0.03        9.33     12.94 o 
  17   6   4       60.45       38.72     17.18 o 
  18   6   4      337.53      285.10     33.93 o 
  19   6   4       45.90       51.36     26.11 o 
  20   6   4      402.87      362.09     57.77 o 
  21   6   4        1.06      -21.92     28.54 o 
  22   6   4        0.49       23.94     34.45 o 
  23   6   4       22.35       49.45     37.01 o 
 -25   7   4      116.81       63.79     29.59 o 
 -24   7   4      517.33      550.45     53.29 o 
 -23   7   4        1.18       -7.97     21.67 o 
 -22   7   4        8.18      -12.39     19.41 o 
 -21   7   4      145.06      107.02     21.15 o 
 -20   7   4       87.07       49.94     17.59 o 
 -19   7   4       77.89       50.90     16.90 o 
 -18   7   4       35.27       45.98     14.84 o 
 -17   7   4      949.52      962.37     41.79 o 
 -16   7   4     2572.54     2618.00     66.66 o 
 -15   7   4      736.41      692.06     47.07 o 
 -14   7   4       35.03       37.39     16.98 o 
 -13   7   4      759.61      826.18     57.92 o 
 -12   7   4      312.86      232.22     19.52 o 
 -11   7   4     1448.97     1401.07     40.87 o 
 -10   7   4      681.64      607.26     31.01 o 
  -9   7   4     1654.58     1587.69     41.91 o 
  -8   7   4     2593.44     2529.10     55.57 o 
  -7   7   4     1779.70     1786.21     51.48 o 
  -6   7   4      591.23      657.87     38.76 o 
  -5   7   4       84.42      105.10     12.92 o 
  -4   7   4     1630.88     1742.23     60.20 o 
  -3   7   4     1646.86     1785.57     61.25 o 
  -2   7   4     3688.55     3780.83     65.83 o 
  -1   7   4     2107.82     2199.20     43.69 o 
   0   7   4     3179.77     3491.25     76.05 o 
   1   7   4      697.66      622.19     21.49 o 
   2   7   4      593.06      525.61     22.37 o 
   3   7   4      869.60      879.48     20.87 o 
   4   7   4      825.33      721.57     21.60 o 
   5   7   4     1646.48     1667.45     30.50 o 
   6   7   4      115.28       79.34      8.27 o 
   7   7   4      301.36      270.28     13.64 o 
   8   7   4       79.52       48.01      9.60 o 
   9   7   4      112.86      119.84     13.50 o 
  10   7   4       67.61       62.14     11.59 o 
  11   7   4     1600.52     1479.71     42.26 o 
  12   7   4       18.21        7.38     10.14 o 
  13   7   4      228.23      155.00     24.92 o 
  14   7   4      487.40      465.28     27.68 o 
  15   7   4     1044.21     1046.11     69.16 o 
  16   7   4       12.16       10.28     13.55 o 
  17   7   4       28.37       16.23     15.63 o 
  18   7   4       96.11       74.02     24.07 o 
  19   7   4       43.27       27.17     30.45 o 
  20   7   4        3.98      -18.68     27.51 o 
  21   7   4        7.66       18.19     30.35 o 
  22   7   4       42.37       16.89     34.03 o 
  23   7   4        7.57      -18.31     36.16 o 
 -25   8   4       29.88       24.83     28.20 o 
 -24   8   4      394.42      420.10     60.53 o 
 -23   8   4       43.73       39.75     24.44 o 
 -22   8   4       62.94       77.86     25.91 o 
 -21   8   4       44.62       37.91     20.34 o 
 -20   8   4        1.03       11.11     16.30 o 
 -19   8   4      206.30      195.74     23.93 o 
 -18   8   4      220.61      276.77     28.11 o 
 -17   8   4       51.13       33.20     14.27 o 
 -16   8   4      156.71      157.75     20.86 o 
 -15   8   4        3.36        2.65     10.64 o 
 -14   8   4      107.01       60.58     12.88 o 
 -13   8   4       45.43       48.75     12.64 o 
 -12   8   4       77.83       58.26     18.54 o 
 -11   8   4     1741.16     1695.90     46.27 o 
 -10   8   4      188.90      148.99     15.78 o 
  -9   8   4      150.10      109.67     13.95 o 
  -8   8   4      664.37      695.99     30.00 o 
  -7   8   4     4658.81     4807.10    122.01 o 
  -6   8   4     2063.06     1937.77     54.05 o 
  -5   8   4      265.38      303.68     18.40 o 
  -4   8   4     2587.52     2787.52     84.13 o 
  -3   8   4      733.93      779.61     20.26 o 
  -2   8   4     1106.96     1316.02     34.17 o 
  -1   8   4     2797.45     3024.38     56.73 o 
   0   8   4      237.04      308.57     19.25 o 
   1   8   4       92.14       83.24      9.89 o 
   2   8   4     1768.14     1947.39     40.32 o 
   3   8   4      362.06      334.39     16.52 o 
   4   8   4     3043.09     3168.18     52.41 o 
   5   8   4     2028.57     2125.53     36.69 o 
   6   8   4       17.04       13.52      6.11 o 
   7   8   4     1308.71     1170.62     28.19 o 
   8   8   4        0.31        7.30      8.21 o 
   9   8   4      161.14      152.34     16.91 o 
  10   8   4      525.95      451.65     34.20 o 
  11   8   4      358.58      375.63     25.78 o 
  12   8   4      124.06      137.12     20.93 o 
  13   8   4      225.94      139.06     18.46 o 
  14   8   4        1.08        2.63     10.77 o 
  15   8   4      105.23       77.95     17.70 o 
  16   8   4      452.24      458.85     34.17 o 
  17   8   4      381.64      437.98     37.34 o 
  18   8   4       56.92       49.97     22.79 o 
  19   8   4       21.60       16.80     21.14 o 
  20   8   4        5.26        1.31     27.58 o 
  21   8   4       15.96       12.31     32.97 o 
  22   8   4        7.82       29.52     36.88 o 
 -24   9   4      214.72      244.99     39.47 o 
 -23   9   4      132.95      118.18     30.78 o 
 -22   9   4        1.14       10.15     21.64 o 
 -21   9   4        4.40       21.54     21.08 o 
 -20   9   4      202.32      216.87     26.03 o 
 -19   9   4        0.99       -4.93     13.96 o 
 -18   9   4       15.29       10.03     13.94 o 
 -17   9   4     1951.48     1992.91     59.57 o 
 -16   9   4      242.78      211.67     22.12 o 
 -15   9   4     3103.91     3137.79     83.29 o 
 -14   9   4      453.99      427.76     28.52 o 
 -13   9   4      447.63      380.14     30.14 o 
 -12   9   4        0.05        6.36     10.49 o 
 -11   9   4     1896.39     1796.85     53.34 o 
 -10   9   4      807.95      806.46     34.97 o 
  -9   9   4     2031.09     2140.85     57.21 o 
  -8   9   4      714.41      687.78     30.93 o 
  -7   9   4     3985.12     3728.87     81.13 o 
  -6   9   4        1.82       -4.60      8.08 o 
  -5   9   4      151.39      242.52     17.10 o 
  -4   9   4      906.58      962.71     26.26 o 
  -3   9   4      359.10      402.50     15.20 o 
  -2   9   4        7.29        9.29     10.33 o 
  -1   9   4     1616.35     1633.66     41.26 o 
   0   9   4     1716.67     1628.14     84.48 o 
   1   9   4      555.29      577.21     25.90 o 
   2   9   4     3079.86     3039.66     56.28 o 
   3   9   4     3120.52     3409.89     57.90 o 
   4   9   4      786.66      789.81     33.61 o 
   5   9   4      455.99      370.30     20.39 o 
   6   9   4      802.49      774.43     32.81 o 
   7   9   4      192.95      194.32     22.89 o 
   8   9   4     1355.24     1365.27     38.78 o 
   9   9   4     1507.92     1548.67     42.67 o 
  10   9   4      101.71      121.92     15.36 o 
  11   9   4     1838.76     1760.35     48.29 o 
  12   9   4     1186.92     1179.63     60.60 o 
  13   9   4       16.21        7.14     10.94 o 
  14   9   4      337.44      343.07     29.75 o 
  15   9   4      200.40      214.27     28.45 o 
  16   9   4        1.46       -1.26     14.95 o 
  17   9   4       29.49       10.64     17.02 o 
  18   9   4      363.31      375.66     86.01 o 
  19   9   4        8.06        1.36     23.47 o 
  20   9   4      120.66      138.29     40.83 o 
  21   9   4       99.49       63.86     52.37 o 
  22   9   4      122.99      107.21     61.53 o 
 -24  10   4        5.37       30.37     28.60 o 
 -23  10   4      163.81      160.75     33.47 o 
 -22  10   4      110.79      103.60     27.55 o 
 -21  10   4       18.67       22.43     21.46 o 
 -20  10   4      182.79      223.08     39.10 o 
 -19  10   4       14.25       39.72     18.78 o 
 -18  10   4       97.80       85.38     21.27 o 
 -17  10   4       24.97        9.85     14.82 o 
 -16  10   4      387.82      347.20     30.57 o 
 -15  10   4      938.01      794.63     42.35 o 
 -14  10   4     1985.82     2163.27     65.37 o 
 -13  10   4       10.79       12.89     12.57 o 
 -12  10   4      797.38      772.04     37.75 o 
 -11  10   4     1817.65     1754.07     53.55 o 
 -10  10   4     3300.00     3258.55     89.40 o 
  -9  10   4        2.76       -8.05      8.96 o 
  -8  10   4      139.32      161.56     22.55 o 
  -7  10   4     2086.36     2043.02     75.55 o 
  -6  10   4       29.79       15.42     11.38 o 
  -5  10   4       16.55        7.86     10.34 o 
  -4  10   4       12.73       17.97      5.57 o 
  -3  10   4        2.16        7.13      6.95 o 
  -2  10   4    10307.08    10255.17    177.18 o 
  -1  10   4      780.18      686.03     26.58 o 
   0  10   4      344.53      314.16     18.82 o 
   1  10   4     3285.09     3192.58     77.67 o 
   2  10   4     2094.00     2166.44     45.47 o 
   3  10   4       38.51       24.03      7.59 o 
   4  10   4        2.02       -1.38      6.21 o 
   5  10   4      320.00      344.51     20.18 o 
   6  10   4     4352.79     4402.38     77.89 o 
   7  10   4      619.04      603.52     27.97 o 
   8  10   4      152.01      138.33     20.26 o 
   9  10   4      628.77      678.46     33.84 o 
  10  10   4      347.15      339.09     26.49 o 
  11  10   4      216.98      239.03     31.89 o 
  12  10   4     1491.15     1660.18     58.74 o 
  13  10   4      622.82      683.11     38.39 o 
  14  10   4      156.08      159.84     22.08 o 
  15  10   4        0.15       -3.70     13.42 o 
  16  10   4       78.74       61.13     20.82 o 
  17  10   4      213.56      203.99     53.31 o 
  18  10   4       75.05       50.21     30.03 o 
  19  10   4      173.15      165.58     41.97 o 
  20  10   4      147.25      183.64    101.97 o 
  21  10   4      557.01      689.83     81.32 o 
 -23  11   4      112.35      187.81     37.33 o 
 -22  11   4        3.88        9.29     23.52 o 
 -21  11   4       27.96       20.67     21.86 o 
 -20  11   4       25.34       15.02     19.93 o 
 -19  11   4       61.65       65.48     22.38 o 
 -18  11   4      290.53      364.26     46.53 o 
 -17  11   4        1.21       10.53     16.01 o 
 -16  11   4      182.10      140.29     22.63 o 
 -15  11   4      640.98      650.16     39.74 o 
 -14  11   4      735.15      702.49     39.81 o 
 -13  11   4      739.55      668.99     44.30 o 
 -12  11   4      389.41      359.77     34.20 o 
 -11  11   4       20.74       15.71     17.76 o 
 -10  11   4      211.77      231.99     27.38 o 
  -9  11   4      126.62      129.25     20.95 o 
  -8  11   4     1136.30     1150.91     50.63 o 
  -7  11   4      308.38      280.43     24.51 o 
  -6  11   4     3571.98     3448.39     91.21 o 
  -5  11   4     3636.12     3595.69     92.79 o 
  -4  11   4      378.99      341.10     27.51 o 
  -3  11   4     2465.91     2523.46     52.94 o 
  -2  11   4     3177.18     3160.71     68.13 o 
  -1  11   4     1874.50     1860.05     51.56 o 
   0  11   4      310.09      243.49     17.92 o 
   1  11   4     1410.57     1371.54     40.52 o 
   2  11   4     2153.37     2229.42     44.59 o 
   3  11   4     2722.69     2641.90     50.35 o 
   4  11   4       70.83       59.95      9.76 o 
   5  11   4     4012.33     4102.80     80.28 o 
   6  11   4     3540.23     3476.57     66.76 o 
   7  11   4      913.12      870.45     47.01 o 
   8  11   4      315.97      257.01     22.98 o 
   9  11   4       80.85       66.30     14.79 o 
  10  11   4        0.07       12.22     11.24 o 
  11  11   4      602.02      518.97     41.01 o 
  12  11   4       89.27       70.89     17.21 o 
  13  11   4      137.63      166.34     25.52 o 
  14  11   4      203.12      189.25     25.29 o 
  15  11   4      130.49      120.48     32.02 o 
  16  11   4       73.47       59.36     25.99 o 
  17  11   4      565.30      577.34     66.84 o 
  18  11   4      376.76      359.15     56.12 o 
  19  11   4        3.82       20.79     30.18 o 
  20  11   4       79.56       90.04     39.87 o 
  21  11   4      279.33      306.02     58.27 o 
 -22  12   4      228.70      244.25     45.69 o 
 -21  12   4       14.00       17.50     26.63 o 
 -20  12   4        2.91        7.71     25.23 o 
 -19  12   4       11.74       24.24     25.76 o 
 -18  12   4      716.38      619.16     80.79 o 
 -17  12   4        6.11       14.78     19.25 o 
 -16  12   4        1.07       12.74     18.36 o 
 -15  12   4       56.73       41.34     19.35 o 
 -14  12   4      313.25      326.84     50.81 o 
 -13  12   4      541.37      484.17     39.64 o 
 -12  12   4       30.10       64.50     19.24 o 
 -11  12   4      117.96      156.94     24.13 o 
 -10  12   4     2280.46     2171.85     73.35 o 
  -9  12   4      253.85      230.59     32.15 o 
  -8  12   4      238.46      213.43     40.47 o 
  -7  12   4      693.51      726.75     36.90 o 
  -6  12   4        5.76        9.75     11.30 o 
  -5  12   4      844.65      927.41     44.09 o 
  -4  12   4       57.45       18.70     15.16 o 
  -3  12   4       50.78       45.94     14.69 o 
  -2  12   4        0.07        4.61     11.13 o 
  -1  12   4      455.63      461.86     23.55 o 
   0  12   4     2539.09     2387.19     58.10 o 
   1  12   4     4039.31     3905.64     71.20 o 
   2  12   4     6631.59     6368.25    118.56 o 
   3  12   4        7.53        8.62      8.03 o 
   4  12   4     2424.64     2427.07     52.29 o 
   5  12   4      216.04      249.83     18.59 o 
   6  12   4      126.96       94.09     17.39 o 
   7  12   4      576.57      587.51     29.63 o 
   8  12   4      166.08      106.77     17.24 o 
   9  12   4        4.43        2.67     11.20 o 
  10  12   4     2521.46     2466.49     77.17 o 
  11  12   4      118.04      101.33     18.77 o 
  12  12   4      190.32      260.72     40.14 o 
  13  12   4       13.80       18.20     14.75 o 
  14  12   4        2.28        6.90     15.21 o 
  15  12   4       65.39       48.62     18.91 o 
  16  12   4      176.61      198.45     43.13 o 
  17  12   4      295.04      386.32     62.70 o 
  18  12   4      273.93      270.08     57.68 o 
  19  12   4      276.85      280.03    142.99 o 
  20  12   4      138.26       62.62     44.15 o 
 -22  13   4       28.36       -2.44     42.11 o 
 -21  13   4        0.36       -2.67     29.74 o 
 -20  13   4        7.12       -9.50     22.84 o 
 -19  13   4       83.03       97.40     32.73 o 
 -18  13   4      370.65      389.77     49.19 o 
 -17  13   4       17.11       23.70     22.99 o 
 -16  13   4      549.96      552.14     46.80 o 
 -15  13   4      119.61      101.31     35.17 o 
 -14  13   4      871.62      834.13     78.83 o 
 -13  13   4      138.66       94.66     22.45 o 
 -12  13   4      338.65      311.95     34.16 o 
 -11  13   4       23.01       26.97     16.07 o 
 -10  13   4     1162.35     1268.52     74.35 o 
  -9  13   4      444.85      442.80     31.86 o 
  -8  13   4     1296.33     1155.37     47.68 o 
  -7  13   4       52.68       41.23     14.69 o 
  -6  13   4       71.43       84.37     16.58 o 
  -5  13   4       85.98       48.38     19.44 o 
  -4  13   4       80.79       59.48     15.99 o 
  -3  13   4     1357.11     1334.09     52.30 o 
  -2  13   4      295.30      275.07     25.99 o 
  -1  13   4     1110.31     1053.91     38.19 o 
   0  13   4        4.63       18.63      9.22 o 
   1  13   4      458.32      431.90     21.83 o 
   2  13   4        8.52        1.21      7.75 o 
   3  13   4      336.63      271.16     19.57 o 
   4  13   4       50.92       64.36     11.54 o 
   5  13   4     2380.51     2437.61     54.29 o 
   6  13   4       68.34       68.47     11.75 o 
   7  13   4     4434.66     4472.16    100.08 o 
   8  13   4      173.24      152.91     20.03 o 
   9  13   4      330.12      362.38     29.85 o 
  10  13   4      266.91      266.90     26.37 o 
  11  13   4        0.70        0.28     13.30 o 
  12  13   4       47.85       35.50     16.09 o 
  13  13   4      659.97      611.95     39.61 o 
  14  13   4       45.51       33.55     18.02 o 
  15  13   4     1751.47     1943.09     77.42 o 
  16  13   4      173.00      160.49     49.69 o 
  17  13   4     1036.10     1066.94    218.86 o 
  18  13   4       14.18       -9.07     27.08 o 
  19  13   4       24.39       55.39     35.83 o 
 -21  14   4      480.09      594.95     65.91 o 
 -20  14   4      166.92      177.62     40.43 o 
 -19  14   4      152.66      191.59     39.38 o 
 -18  14   4       71.15        7.02     23.99 o 
 -17  14   4       58.60       22.04     23.19 o 
 -16  14   4        0.37       -8.10     20.62 o 
 -15  14   4      126.42      103.31     25.96 o 
 -14  14   4        0.68       14.74     18.55 o 
 -13  14   4      808.48      907.99     66.45 o 
 -12  14   4      539.15      494.58     42.52 o 
 -11  14   4      371.63      348.43     45.58 o 
 -10  14   4       56.35       45.50     16.59 o 
  -9  14   4      229.62      192.02     24.45 o 
  -8  14   4       24.89       30.45     14.81 o 
  -7  14   4     1191.24     1210.41     48.78 o 
  -6  14   4       11.99        8.59     11.78 o 
  -5  14   4       52.26       28.01     13.47 o 
  -4  14   4       77.47       91.15     19.30 o 
  -3  14   4     1695.66     1673.97     59.78 o 
  -2  14   4      156.23      117.13     20.04 o 
  -1  14   4        8.30        7.80     12.14 o 
   0  14   4       21.20       24.57      9.68 o 
   1  14   4       47.38       51.51     13.35 o 
   2  14   4       37.67       46.19     11.98 o 
   3  14   4        9.25        3.06      8.58 o 
   4  14   4     1652.78     1647.76     43.29 o 
   5  14   4       62.15       49.72     12.00 o 
   6  14   4      184.21      163.99     18.37 o 
   7  14   4      171.24      124.07     19.16 o 
   8  14   4      277.31      257.77     25.53 o 
   9  14   4      257.73      262.35     26.34 o 
  10  14   4       53.45       49.61     15.94 o 
  11  14   4      179.42      182.24     37.81 o 
  12  14   4     1200.57     1382.93     76.39 o 
  13  14   4      582.49      570.10     50.34 o 
  14  14   4      564.84      554.59     40.36 o 
  15  14   4      102.77       63.00     26.49 o 
  16  14   4       15.62       58.52     27.93 o 
  17  14   4      260.82      219.00     46.73 o 
  18  14   4      181.98      156.93     50.70 o 
 -20  15   4        4.19        9.19     34.25 o 
 -19  15   4        5.89       -8.26     22.91 o 
 -18  15   4        7.61      -28.54     22.94 o 
 -17  15   4      403.07      364.98     48.95 o 
 -16  15   4      147.35      176.21     35.50 o 
 -15  15   4       25.94       21.03     23.64 o 
 -14  15   4      134.45      121.49     28.20 o 
 -13  15   4       32.66       53.88     24.54 o 
 -12  15   4       94.58       84.87     20.98 o 
 -11  15   4      104.01       67.60     21.16 o 
 -10  15   4      434.54      421.49     61.66 o 
  -9  15   4       49.92        6.50     13.75 o 
  -8  15   4     1032.32     1032.88     54.44 o 
  -7  15   4     1434.14     1502.87     62.66 o 
  -6  15   4       38.29       31.51     14.24 o 
  -5  15   4       89.39       47.13     14.76 o 
  -4  15   4        1.67        0.34     13.36 o 
  -3  15   4       62.45       40.96     19.67 o 
  -2  15   4       68.29       42.59     13.72 o 
  -1  15   4      652.04      618.40     63.47 o 
   0  15   4      692.34      637.45     48.49 o 
   1  15   4      433.26      402.47     23.65 o 
   2  15   4      106.57       54.56     12.72 o 
   3  15   4        7.56        2.73     10.15 o 
   4  15   4      233.44      258.80     24.85 o 
   5  15   4      154.68      144.81     16.64 o 
   6  15   4       22.25       42.55     13.73 o 
   7  15   4        0.92       -2.52     11.84 o 
   8  15   4      372.16      341.40     31.55 o 
   9  15   4        3.14        9.37     13.84 o 
  10  15   4      820.52      944.32     46.26 o 
  11  15   4       55.22       59.80     18.58 o 
  12  15   4      655.31      722.38     43.79 o 
  13  15   4      124.44      152.82     25.54 o 
  14  15   4       18.03       28.91     23.38 o 
  15  15   4       66.31      106.99     31.22 o 
  16  15   4     1151.57     1410.41     83.67 o 
  17  15   4       51.17       50.73     35.63 o 
 -19  16   4        0.04        6.22     27.11 o 
 -18  16   4       20.93       -2.16     27.45 o 
 -17  16   4       17.84       30.13     28.68 o 
 -16  16   4      133.53      104.09     33.61 o 
 -15  16   4        2.05       33.09     25.24 o 
 -14  16   4       19.79       16.03     25.45 o 
 -13  16   4      146.31      128.35     42.19 o 
 -12  16   4      620.69      719.15     53.14 o 
 -11  16   4      386.71      437.46     42.41 o 
 -10  16   4      125.95       87.49     24.07 o 
  -9  16   4      237.11      224.85     27.73 o 
  -8  16   4       36.40       13.82     15.57 o 
  -7  16   4      176.96      155.92     23.14 o 
  -6  16   4        6.45       10.53     14.15 o 
  -5  16   4      391.92      490.69     35.02 o 
  -4  16   4      342.34      332.09     29.02 o 
  -3  16   4      121.35       93.61     22.10 o 
  -2  16   4       25.48       15.60     13.75 o 
  -1  16   4       41.01       53.05     15.92 o 
   0  16   4     1041.98      906.85     47.16 o 
   1  16   4       21.04       14.26     14.68 o 
   2  16   4     2479.58     2677.46     65.30 o 
   3  16   4      496.73      436.69     40.48 o 
   4  16   4      427.58      412.08     39.12 o 
   5  16   4       16.31        6.61     11.87 o 
   6  16   4       30.20       18.48     16.09 o 
   7  16   4        0.04        9.35     14.08 o 
   8  16   4      488.69      455.66     38.94 o 
   9  16   4        0.16        1.80     14.70 o 
  10  16   4      322.88      318.53     30.83 o 
  11  16   4      580.09      559.94     40.16 o 
  12  16   4       34.25       22.03     18.82 o 
  13  16   4       19.34       72.46     23.16 o 
  14  16   4       20.58       -8.12     21.31 o 
  15  16   4      468.04      473.50     57.23 o 
  16  16   4        5.12       38.69     28.50 o 
 -17  17   4        0.12        0.02     33.52 o 
 -16  17   4        8.52       20.04     33.05 o 
 -15  17   4        0.56       20.80     29.53 o 
 -14  17   4      294.77      228.46     51.04 o 
 -13  17   4       89.46       71.66     34.43 o 
 -12  17   4        9.33       -3.81     21.24 o 
 -11  17   4      340.75      369.48     51.02 o 
 -10  17   4      105.12      114.11     26.39 o 
  -9  17   4       36.03       20.36     19.01 o 
  -8  17   4      297.69      252.89     33.20 o 
  -7  17   4       19.74       17.35     22.21 o 
  -6  17   4      425.66      458.25     40.03 o 
  -5  17   4       15.57       16.68     15.45 o 
  -4  17   4     1582.23     1571.00     90.37 o 
  -3  17   4        3.36        9.21     13.25 o 
  -2  17   4      142.73      130.93     20.35 o 
  -1  17   4      192.09      213.61     39.84 o 
   0  17   4        4.53       18.04     12.42 o 
   1  17   4      476.66      397.84     49.24 o 
   2  17   4      830.07      916.85     48.55 o 
   3  17   4      713.30      608.31     61.46 o 
   4  17   4       75.71       21.08     12.33 o 
   5  17   4      475.07      488.06     39.24 o 
   6  17   4        0.25       12.27     15.94 o 
   7  17   4       27.15       33.01     18.67 o 
   8  17   4       93.34       29.00     18.88 o 
   9  17   4      630.61      674.71     53.92 o 
  10  17   4       46.71       17.02     17.35 o 
  11  17   4       61.07       68.73     21.20 o 
  12  17   4      122.50      145.35     28.69 o 
  13  17   4        5.07        6.44     25.47 o 
  14  17   4        0.95      -10.85     22.56 o 
  15  17   4        2.42       13.13     24.53 o 
 -16  18   4       73.26       53.84     38.52 o 
 -15  18   4      296.46      235.43     53.02 o 
 -14  18   4       47.57       52.05     32.95 o 
 -13  18   4       70.17       48.84     33.12 o 
 -12  18   4       29.84       23.43     31.28 o 
 -11  18   4      231.08      241.72     65.90 o 
 -10  18   4      458.71      493.31     65.12 o 
  -9  18   4      290.88      291.37     43.23 o 
  -8  18   4       19.92        7.79     42.16 o 
  -7  18   4       67.67      113.08     25.87 o 
  -6  18   4      309.13      405.11     40.06 o 
  -5  18   4       81.45       87.08     33.89 o 
  -4  18   4       87.63       68.16     22.86 o 
  -3  18   4       70.10       88.52     22.15 o 
  -2  18   4     1013.18     1162.74     59.58 o 
  -1  18   4      124.89      140.61     29.94 o 
   0  18   4        0.54       -7.96     18.22 o 
   1  18   4       13.96       17.02     16.77 o 
   2  18   4      101.79      107.95     34.52 o 
   3  18   4        8.36       23.13     16.01 o 
   4  18   4      519.50      413.69     33.19 o 
   5  18   4        1.29       15.32     15.21 o 
   6  18   4      380.75      223.86     55.18 o 
   7  18   4       69.37       29.33     21.08 o 
   8  18   4      124.35      139.80     26.58 o 
   9  18   4       59.96       60.66     22.08 o 
  10  18   4       81.67      100.14     25.83 o 
  11  18   4       88.26      108.68     46.51 o 
  12  18   4       33.21       18.71     23.08 o 
  13  18   4       99.08       49.84     29.12 o 
  14  18   4       46.98       42.31     30.39 o 
 -14  19   4       24.54        7.29     28.21 o 
 -13  19   4        1.05       55.81     36.23 o 
 -12  19   4        0.17      -21.22     33.53 o 
 -11  19   4       15.96       13.94     51.64 o 
 -10  19   4      279.09      307.65     55.43 o 
  -9  19   4      430.68      447.45     94.53 o 
  -8  19   4       17.48       34.60     26.43 o 
  -7  19   4      442.47      427.06     49.67 o 
  -6  19   4       17.20       21.25     19.72 o 
  -5  19   4       92.98      114.11     26.81 o 
  -4  19   4      141.57      120.66     28.81 o 
  -3  19   4       11.58       22.12     20.75 o 
  -2  19   4       25.26       63.10     22.39 o 
  -1  19   4       56.30       52.71     27.17 o 
   0  19   4      163.88      166.22     31.97 o 
   1  19   4      782.66      789.13     58.58 o 
   2  19   4       10.55       35.17     24.88 o 
   3  19   4      174.48      200.09     29.05 o 
   4  19   4      333.25      422.66     46.39 o 
   5  19   4      102.94       77.97     34.78 o 
   6  19   4       45.74       12.43     26.18 o 
   7  19   4       61.48       69.45     26.67 o 
   8  19   4      504.97      587.40     55.06 o 
   9  19   4        0.09       17.48     24.53 o 
  10  19   4        8.37       16.17     25.73 o 
  11  19   4        0.42       12.63     25.17 o 
  12  19   4      122.03       84.18     39.94 o 
 -12  20   4      251.71      202.37     41.13 o 
 -11  20   4        5.96       17.15     26.59 o 
 -10  20   4      116.33       91.05     31.47 o 
  -9  20   4      224.17      207.31     40.12 o 
  -8  20   4       16.42       31.70     26.43 o 
  -7  20   4       23.68       22.97     23.71 o 
  -6  20   4       20.32       28.04     26.22 o 
  -5  20   4        6.64       47.72     26.02 o 
  -4  20   4      575.31      651.72     63.80 o 
  -3  20   4       15.68        6.22     19.94 o 
  -2  20   4      159.44      135.74     50.98 o 
  -1  20   4       69.89       61.61     25.27 o 
   0  20   4      677.85      637.98     54.90 o 
   1  20   4      211.74      211.30     36.95 o 
   2  20   4      106.81       80.90     24.85 o 
   3  20   4      555.26      714.83     60.79 o 
   4  20   4        0.83       -9.52     26.48 o 
   5  20   4        3.25        2.53     26.91 o 
   6  20   4        2.13        9.59     31.51 o 
   7  20   4        6.62      -17.13     33.31 o 
   8  20   4      119.13       82.04     30.71 o 
   9  20   4      289.52      291.42     44.01 o 
  10  20   4        0.60       24.27     27.04 o 
 -10  21   4      371.45      414.39     53.74 o 
  -9  21   4       61.85      117.08     35.26 o 
  -8  21   4      157.31      145.06     36.92 o 
  -7  21   4       12.31       10.20     24.99 o 
  -6  21   4       46.34       11.15     28.75 o 
  -5  21   4      532.23      402.06     50.05 o 
  -4  21   4      220.22      211.97     38.98 o 
  -3  21   4        2.97      -22.31     22.32 o 
  -2  21   4       20.54        3.85     24.25 o 
  -1  21   4      497.10      518.60     53.26 o 
   0  21   4       68.28       41.65     27.82 o 
   1  21   4      515.50      442.75     48.50 o 
   2  21   4      216.75      265.45     54.10 o 
   3  21   4      143.54      150.09     47.57 o 
   4  21   4      303.11      249.25     60.44 o 
   5  21   4      482.16      609.67     92.59 o 
   6  21   4      156.33      104.74     42.16 o 
   7  21   4      378.86      433.83    124.52 o 
  -6  22   4        0.95        3.93     26.45 o 
  -5  22   4       10.80        5.33     27.34 o 
  -4  22   4      147.39      138.68     37.75 o 
  -3  22   4      140.37      153.76     36.97 o 
  -2  22   4       60.63       54.25     30.31 o 
  -1  22   4      411.49      355.11     47.08 o 
   0  22   4      658.26      700.13     76.91 o 
   1  22   4       61.76       49.29     36.00 o 
   2  22   4      101.40      111.63     36.07 o 
   3  22   4      196.08      148.20     90.63 o 
   4  22   4       78.15       52.54     37.96 o 
 -26   1   5        2.32       12.93     39.86 o 
 -25   1   5        0.65      -14.33     27.23 o 
 -24   1   5        1.33       13.47     23.22 o 
 -23   1   5      247.78      309.52     38.73 o 
 -22   1   5      104.11       80.39     26.21 o 
 -21   1   5       19.14       31.20     17.99 o 
 -20   1   5       59.66       54.40     19.28 o 
 -19   1   5     1543.41     1537.97     54.12 o 
 -18   1   5       16.50       29.52     12.16 o 
 -17   1   5      350.24      373.70     23.70 o 
 -16   1   5      379.22      381.29     24.09 o 
 -15   1   5      601.69      655.94     24.56 o 
 -14   1   5      182.35      196.13     20.61 o 
 -13   1   5      716.60      597.67     22.02 o 
 -12   1   5      469.85      459.95     18.93 o 
 -11   1   5        6.85        0.91      6.20 o 
 -10   1   5      355.56      446.95     17.32 o 
  -9   1   5     1093.96     1065.84     23.93 o 
  -8   1   5     1045.96      897.49     21.73 o 
  -7   1   5     1076.59     1067.61     31.58 o 
  -6   1   5       40.92       46.07      8.82 o 
  -5   1   5      663.74      661.13     23.52 o 
  -4   1   5     1598.10     1599.41     52.14 o 
  -3   1   5     1343.66     1111.54     35.78 o 
  -2   1   5     1422.15     1473.67     30.27 o 
  -1   1   5      927.93     1060.86     26.31 o 
   0   1   5       21.71        4.57      4.07 o 
   1   1   5      884.41      813.22     23.04 o 
   2   1   5       10.86       20.59      5.14 o 
   3   1   5     1041.13     1057.61     28.94 o 
   4   1   5     2410.17     2766.77     53.73 o 
   5   1   5     1387.81     1846.13     45.27 o 
   6   1   5     9938.07    10437.22    173.97 o 
   7   1   5       98.75       99.62     12.73 o 
   8   1   5     1642.68     1524.66     45.05 o 
   9   1   5     1309.88     1336.16     49.27 o 
  10   1   5      382.39      356.08     26.25 o 
  11   1   5      648.82      638.78     34.55 o 
  12   1   5     1367.31     1238.79     46.46 o 
  13   1   5      160.19      115.09     25.68 o 
  14   1   5     3612.96     3746.60    107.94 o 
  15   1   5      152.37      185.43     27.92 o 
  16   1   5       62.23       79.79     22.61 o 
  17   1   5      220.05      143.65     27.25 o 
  18   1   5        4.28       11.00     22.43 o 
  19   1   5      467.67      462.85     59.70 o 
  20   1   5       82.65       62.97     31.64 o 
  21   1   5      132.26       98.20     69.68 o 
  22   1   5       56.25       52.88     38.33 o 
  23   1   5      229.63      186.39     49.23 o 
 -26   2   5      255.34      203.58     56.85 o 
 -25   2   5       45.62       44.63     32.15 o 
 -24   2   5        0.34      -16.01     22.68 o 
 -23   2   5       41.63       13.93     23.18 o 
 -22   2   5      163.84      152.79     26.37 o 
 -21   2   5      505.65      534.46     40.22 o 
 -20   2   5       82.70       89.11     18.36 o 
 -19   2   5        4.18       -6.82     12.02 o 
 -18   2   5       12.96       26.44     12.81 o 
 -17   2   5        0.23       -2.85      9.44 o 
 -16   2   5      351.73      374.00     22.68 o 
 -15   2   5     2303.91     2341.78     53.13 o 
 -14   2   5     1818.89     1812.21     42.71 o 
 -13   2   5     2611.54     2718.39     50.83 o 
 -12   2   5      612.79      670.16     22.03 o 
 -11   2   5     4117.74     4463.27     70.88 o 
 -10   2   5     3840.39     3582.30     58.84 o 
  -9   2   5      289.03      338.89     14.61 o 
  -8   2   5     2322.53     1966.59     53.05 o 
  -7   2   5     5524.49     5146.09     87.74 o 
  -6   2   5     1527.72     1763.44     49.97 o 
  -5   2   5     1133.01     1026.36     44.29 o 
  -4   2   5     2388.08     2402.89     46.04 o 
  -3   2   5      101.22       92.30      8.58 o 
  -2   2   5     1354.78     1322.31     26.21 o 
  -1   2   5        3.91       -2.22      4.02 o 
   0   2   5     6645.48     6651.40     97.66 o 
   1   2   5     5036.71     4503.01     58.30 o 
   2   2   5     1734.58     1771.37     30.33 o 
   3   2   5      802.74      714.51     18.14 o 
   4   2   5     1657.27     1840.70     44.65 o 
   5   2   5     1377.39     1386.03     37.88 o 
   6   2   5      723.32      532.90     23.51 o 
   7   2   5      133.42       96.01     13.21 o 
   8   2   5     1199.69     1081.11     36.10 o 
   9   2   5      162.02      147.21     16.92 o 
  10   2   5     1182.77     1107.82     42.27 o 
  11   2   5      257.94      343.67     29.23 o 
  12   2   5     1835.39     1857.86     59.63 o 
  13   2   5     1569.03     1410.03     70.08 o 
  14   2   5     2019.91     1948.51     74.36 o 
  15   2   5       32.26       64.92     20.38 o 
  16   2   5       32.92       22.07     17.95 o 
  17   2   5      434.72      419.53     44.30 o 
  18   2   5        0.05      -15.32     17.68 o 
  19   2   5      178.71      208.94     34.55 o 
  20   2   5      115.23       51.19     31.73 o 
  21   2   5      211.99      296.79     53.88 o 
  22   2   5       75.55       63.61     37.69 o 
  23   2   5       10.40      -18.38     31.85 o 
 -26   3   5        4.01       22.22     38.51 o 
 -25   3   5      418.27      469.42     60.55 o 
 -24   3   5       30.06       24.62     30.35 o 
 -23   3   5       87.24       74.36     24.10 o 
 -22   3   5      119.82      131.25     26.62 o 
 -21   3   5        8.83       19.39     15.89 o 
 -20   3   5       22.22       23.36     15.33 o 
 -19   3   5      327.03      284.36     25.88 o 
 -18   3   5      337.23      298.37     25.66 o 
 -17   3   5       47.56       64.99     14.82 o 
 -16   3   5      286.78      323.18     21.78 o 
 -15   3   5      665.31      718.21     33.64 o 
 -14   3   5      270.00      272.10     21.02 o 
 -13   3   5       56.83       37.73     11.07 o 
 -12   3   5      606.21      551.11     23.08 o 
 -11   3   5     2065.28     2260.76     58.18 o 
 -10   3   5       21.33       43.73      7.11 o 
  -9   3   5      297.23      304.35     14.05 o 
  -8   3   5     3914.90     3925.04     69.97 o 
  -7   3   5       18.43       31.90      7.47 o 
  -6   3   5    11727.91    11997.18    199.81 o 
  -5   3   5     1095.00     1030.97     30.66 o 
  -4   3   5      801.65      923.68     24.38 o 
  -3   3   5     4820.21     4645.40     72.62 o 
  -2   3   5      203.67      205.72     15.55 o 
  -1   3   5       22.46       22.16      4.89 o 
   0   3   5       87.60      106.21     10.92 o 
   1   3   5     7462.30     8064.18    101.78 o 
   2   3   5     3018.51     3131.62     46.41 o 
   3   3   5      336.58      285.85     13.42 o 
   4   3   5       59.97       41.68      8.45 o 
   5   3   5       30.85       61.79     10.40 o 
   6   3   5     2135.60     2114.83     46.91 o 
   7   3   5      175.65      173.98     15.48 o 
   8   3   5        1.27       -3.41      6.85 o 
   9   3   5      841.42      799.58     29.46 o 
  10   3   5      148.92      152.06     16.92 o 
  11   3   5      135.93      125.54     21.02 o 
  12   3   5      728.75      718.40     43.79 o 
  13   3   5       23.40       -2.10     12.75 o 
  14   3   5     1581.98     1642.73    107.03 o 
  15   3   5      270.28      176.82     27.36 o 
  16   3   5      121.42      121.19     26.56 o 
  17   3   5        0.45       -5.34     17.71 o 
  18   3   5      369.12      415.17     43.21 o 
  19   3   5       60.57       80.08     44.80 o 
  20   3   5      319.99      310.81     40.60 o 
  21   3   5      480.57      540.61    146.92 o 
  22   3   5        1.09       33.81     33.47 o 
  23   3   5       19.18       18.15     35.11 o 
 -26   4   5        1.96      -28.80     35.62 o 
 -25   4   5       30.23       -1.89     28.44 o 
 -24   4   5      229.12      226.40     42.47 o 
 -23   4   5        2.55        1.94     20.27 o 
 -22   4   5       65.58       48.21     19.47 o 
 -21   4   5      888.29      950.27     60.57 o 
 -20   4   5       70.57       57.21     17.10 o 
 -19   4   5      589.65      536.79     34.21 o 
 -18   4   5     1400.87     1494.14     50.82 o 
 -17   4   5       53.60       31.21     14.06 o 
 -16   4   5      227.75      226.04     20.94 o 
 -15   4   5       62.07       32.90     12.16 o 
 -14   4   5      157.26      141.56     14.70 o 
 -13   4   5      518.63      531.76     23.53 o 
 -12   4   5      322.06      342.06     18.31 o 
 -11   4   5     6826.47     6743.69    108.40 o 
 -10   4   5       35.91       36.28      7.50 o 
  -9   4   5      720.76      704.64     24.42 o 
  -8   4   5     1293.86     1287.86     32.66 o 
  -7   4   5     1759.37     1900.28     45.52 o 
  -6   4   5     2155.73     2475.75     64.10 o 
  -5   4   5      242.52      217.70     24.69 o 
  -4   4   5     7194.18     6971.58    123.41 o 
  -3   4   5     4642.29     4785.91     75.49 o 
  -2   4   5     5014.73     5505.53     78.63 o 
  -1   4   5      608.48      542.74     17.00 o 
   0   4   5      855.29      998.02     21.06 o 
   1   4   5        8.21       21.05      5.28 o 
   2   4   5      628.38      623.06     15.90 o 
   3   4   5      338.81      331.00     17.17 o 
   4   4   5     8346.76     8366.85    114.22 o 
   5   4   5     2675.78     2600.25     54.58 o 
   6   4   5      125.68      123.43     18.54 o 
   7   4   5       22.89       16.93      7.84 o 
   8   4   5     1292.18     1313.16     41.79 o 
   9   4   5     1518.11     1405.55     44.59 o 
  10   4   5     2138.15     2222.40     56.18 o 
  11   4   5     3623.39     3653.07    105.94 o 
  12   4   5      133.05      141.05     22.72 o 
  13   4   5     1064.85     1046.90     54.13 o 
  14   4   5      417.89      475.62     40.26 o 
  15   4   5       85.19       79.87     22.60 o 
  16   4   5        0.98        5.72     16.90 o 
  17   4   5      416.23      372.97     39.79 o 
  18   4   5      239.49      252.31     34.53 o 
  19   4   5      319.46      297.40     61.87 o 
  20   4   5      102.50      104.20     31.11 o 
  21   4   5        1.84       27.28     32.03 o 
  22   4   5      273.20      139.36     44.81 o 
  23   4   5      137.35      115.12     45.33 o 
 -25   5   5       16.63       20.19     31.08 o 
 -24   5   5      426.29      516.63     49.27 o 
 -23   5   5        0.04        0.76     17.60 o 
 -22   5   5      222.30      192.40     26.16 o 
 -21   5   5       11.95       26.90     16.95 o 
 -20   5   5       46.35       26.06     15.80 o 
 -19   5   5      390.66      359.00     29.29 o 
 -18   5   5     1747.26     1817.35     58.44 o 
 -17   5   5        0.28        7.54     12.25 o 
 -16   5   5     4774.28     4887.07    100.69 o 
 -15   5   5      458.39      524.27     30.07 o 
 -14   5   5     1030.00     1043.10     38.83 o 
 -13   5   5     2075.44     1989.92     52.25 o 
 -12   5   5      376.80      358.71     20.13 o 
 -11   5   5     2228.13     2052.82     48.08 o 
 -10   5   5      562.83      675.62     22.63 o 
  -9   5   5     3840.50     3674.19     65.29 o 
  -8   5   5      754.57      742.71     35.46 o 
  -7   5   5      281.32      287.29     19.84 o 
  -6   5   5     5177.33     4838.98    114.95 o 
  -5   5   5      708.86      818.96     31.39 o 
  -4   5   5      410.50      543.56     18.44 o 
  -3   5   5     2265.79     2593.25     46.52 o 
  -2   5   5      190.48      238.61     11.96 o 
  -1   5   5      628.76      512.20     18.04 o 
   0   5   5     3450.26     3712.48     72.92 o 
   1   5   5     6062.23     5867.22    106.10 o 
   2   5   5      455.93      351.92     16.44 o 
   3   5   5      637.01      515.61     17.65 o 
   4   5   5       95.33       61.07      7.71 o 
   5   5   5      180.54      150.22     13.47 o 
   6   5   5      590.89      598.25     23.38 o 
   7   5   5     1045.15     1031.16     30.88 o 
   8   5   5     1484.89     1556.69     54.50 o 
   9   5   5     8001.39     8483.76    154.42 o 
  10   5   5     2190.41     2111.96     55.21 o 
  11   5   5     3366.06     3335.39     99.10 o 
  12   5   5      359.24      392.71     31.23 o 
  13   5   5      874.48      806.39     43.79 o 
  14   5   5       17.71        5.99     13.99 o 
  15   5   5       37.66       40.25     17.35 o 
  16   5   5       14.25       30.38     19.50 o 
  17   5   5      677.72      678.43     61.18 o 
  18   5   5       56.21       50.49     23.47 o 
  19   5   5     2193.50     2533.06     98.75 o 
  20   5   5       23.29       50.49     34.25 o 
  21   5   5      101.55       17.34     32.63 o 
  22   5   5       66.63       49.43     37.94 o 
 -25   6   5       42.14       17.04     27.55 o 
 -24   6   5        0.26       18.06     24.01 o 
 -23   6   5       40.92       38.52     24.00 o 
 -22   6   5       68.04       54.59     20.73 o 
 -21   6   5      461.10      461.84     48.10 o 
 -20   6   5        0.07       -8.60     13.79 o 
 -19   6   5        7.90       17.43     14.60 o 
 -18   6   5      970.30     1097.11     45.72 o 
 -17   6   5      149.22      106.74     18.19 o 
 -16   6   5      589.81      524.08     38.03 o 
 -15   6   5       30.23        6.27     10.84 o 
 -14   6   5      294.63      284.37     23.32 o 
 -13   6   5      630.76      595.81     33.36 o 
 -12   6   5      758.54      637.47     47.16 o 
 -11   6   5     2163.52     1985.67     50.87 o 
 -10   6   5      804.35      816.90     31.70 o 
  -9   6   5      301.63      335.42     21.02 o 
  -8   6   5      703.88      546.69     26.87 o 
  -7   6   5      383.49      404.91     22.82 o 
  -6   6   5       11.48        9.62      8.47 o 
  -5   6   5       49.08       55.36     14.74 o 
  -4   6   5      247.33      296.89     17.39 o 
  -3   6   5       18.94       34.41      8.19 o 
  -2   6   5      630.83      642.07     20.03 o 
  -1   6   5     3568.17     3530.80    118.15 o 
   0   6   5     2617.54     2494.13     53.50 o 
   1   6   5      547.74      727.63     41.51 o 
   2   6   5       73.13       33.96     13.99 o 
   3   6   5     1004.80      961.62     23.49 o 
   4   6   5      142.33      168.42      9.80 o 
   5   6   5       23.38       12.90      5.24 o 
   6   6   5     1024.22     1083.13     37.81 o 
   7   6   5     1138.13     1164.40     31.16 o 
   8   6   5      221.88      205.67     16.40 o 
   9   6   5       21.78       16.39      8.96 o 
  10   6   5     1125.52     1218.22     37.04 o 
  11   6   5      313.75      257.09     22.31 o 
  12   6   5     1349.40     1248.26     43.49 o 
  13   6   5        4.69        1.69     13.23 o 
  14   6   5      748.14      779.01     44.73 o 
  15   6   5      528.44      596.39     41.53 o 
  16   6   5       53.00       72.22     21.96 o 
  17   6   5       24.37        7.92     16.57 o 
  18   6   5      178.30      195.74     43.57 o 
  19   6   5      261.79      239.34     64.38 o 
  20   6   5      119.40      132.21     40.77 o 
  21   6   5       51.95       43.99     36.22 o 
  22   6   5      121.17       86.34     41.07 o 
 -25   7   5       70.15      105.37     31.69 o 
 -24   7   5       34.33       13.96     26.37 o 
 -23   7   5      194.57      142.63     30.15 o 
 -22   7   5      323.56      365.41     37.97 o 
 -21   7   5        6.52        3.49     15.87 o 
 -20   7   5      264.01      226.49     25.90 o 
 -19   7   5      460.79      500.29     37.57 o 
 -18   7   5      445.73      419.68     42.05 o 
 -17   7   5      842.79      826.60     39.79 o 
 -16   7   5      511.01      518.93     47.40 o 
 -15   7   5       16.99        6.05     11.52 o 
 -14   7   5        0.34       -3.25      9.36 o 
 -13   7   5     3708.27     3761.16     81.37 o 
 -12   7   5     1734.33     1739.52     48.47 o 
 -11   7   5      470.61      501.51     26.98 o 
 -10   7   5      255.00      268.66     21.79 o 
  -9   7   5      551.90      473.90     24.73 o 
  -8   7   5     1488.60     1615.88     46.30 o 
  -7   7   5      398.53      313.32     31.33 o 
  -6   7   5      154.90      157.77     15.03 o 
  -5   7   5     1454.75     1531.60     46.15 o 
  -4   7   5      120.64      134.46     19.64 o 
  -3   7   5        0.16        6.33      6.38 o 
  -2   7   5      710.61      677.69     25.99 o 
  -1   7   5     1024.87     1025.56     44.51 o 
   0   7   5      637.88      614.27     29.47 o 
   1   7   5      442.46      471.67     20.33 o 
   2   7   5     4138.29     3959.13     68.38 o 
   3   7   5       98.64      124.91      9.33 o 
   4   7   5     1505.76     1734.57     35.20 o 
   5   7   5      183.60      145.16      9.82 o 
   6   7   5     1265.14     1268.65     32.57 o 
   7   7   5     1116.05     1166.14     31.98 o 
   8   7   5        1.52        2.28      8.10 o 
   9   7   5     1001.51     1057.27     34.94 o 
  10   7   5     2535.17     2672.39     61.06 o 
  11   7   5      110.97      107.46     14.82 o 
  12   7   5      195.99      189.50     18.51 o 
  13   7   5      128.30      107.87     26.79 o 
  14   7   5     1056.55     1158.83     48.67 o 
  15   7   5      439.98      462.57     43.23 o 
  16   7   5      640.12      727.54     78.72 o 
  17   7   5       32.98        6.14     17.98 o 
  18   7   5      506.91      450.07     50.50 o 
  19   7   5      105.43      134.39     42.29 o 
  20   7   5      244.55      161.04     41.21 o 
  21   7   5       23.53       -2.88     30.76 o 
  22   7   5      623.90      603.98    109.10 o 
 -24   8   5      616.10      695.28     57.46 o 
 -23   8   5      349.28      317.22     48.98 o 
 -22   8   5      565.21      617.15     51.91 o 
 -21   8   5        5.31        2.41     16.85 o 
 -20   8   5      893.37      930.23     46.28 o 
 -19   8   5       44.60       40.40     16.79 o 
 -18   8   5      267.61      337.09     29.77 o 
 -17   8   5      472.21      485.70     33.04 o 
 -16   8   5        8.20       -2.07     11.73 o 
 -15   8   5      187.65      137.55     26.05 o 
 -14   8   5      344.85      304.60     24.38 o 
 -13   8   5      966.58      905.92     37.43 o 
 -12   8   5     5870.94     5775.56    110.37 o 
 -11   8   5     1760.00     1772.05     48.85 o 
 -10   8   5      396.74      411.13     24.51 o 
  -9   8   5      510.53      519.40     39.84 o 
  -8   8   5      147.40      103.89     15.66 o 
  -7   8   5       35.67       39.20     11.11 o 
  -6   8   5     1100.64     1113.65     39.32 o 
  -5   8   5       25.48       13.88     13.45 o 
  -4   8   5     2116.05     2208.07     74.43 o 
  -3   8   5     4829.88     5057.61    133.05 o 
  -2   8   5      529.29      498.25     24.63 o 
  -1   8   5       10.84       19.61      9.20 o 
   0   8   5     2580.54     2878.15     63.25 o 
   1   8   5       63.43       59.64      9.81 o 
   2   8   5     1711.27     1657.14     38.10 o 
   3   8   5     7793.64     7721.33    119.27 o 
   4   8   5     2016.72     1932.52     42.36 o 
   5   8   5       72.42       71.59     10.31 o 
   6   8   5      192.20      240.73     15.96 o 
   7   8   5      955.09      976.48     30.00 o 
   8   8   5      112.69       91.13     13.08 o 
   9   8   5      294.89      320.20     24.15 o 
  10   8   5      252.67      254.55     20.37 o 
  11   8   5      958.12     1006.56     36.85 o 
  12   8   5      150.51       99.69     15.70 o 
  13   8   5      453.09      468.67     34.80 o 
  14   8   5       45.37       56.89     17.31 o 
  15   8   5     1455.62     1506.71     63.70 o 
  16   8   5       12.55       -8.57     13.67 o 
  17   8   5      658.29      619.40     46.50 o 
  18   8   5      513.13      535.57     50.42 o 
  19   8   5      224.49      206.93     46.08 o 
  20   8   5      613.99      870.92    124.37 o 
  21   8   5       33.94       44.51     49.75 o 
 -24   9   5      368.13      366.46     49.61 o 
 -23   9   5       32.91       21.02     24.35 o 
 -22   9   5      383.67      460.08     58.86 o 
 -21   9   5      115.64       62.77     24.46 o 
 -20   9   5       46.11       53.84     18.82 o 
 -19   9   5        1.18       -4.64     13.79 o 
 -18   9   5      282.79      250.50     30.68 o 
 -17   9   5      125.37       85.28     22.21 o 
 -16   9   5       70.21       66.11     15.98 o 
 -15   9   5     1311.23     1420.47     50.48 o 
 -14   9   5       72.03       62.61     15.04 o 
 -13   9   5     1934.03     1932.67     54.26 o 
 -12   9   5      843.26      906.09     36.94 o 
 -11   9   5        0.39        1.04      9.54 o 
 -10   9   5     1843.15     1899.29     70.41 o 
  -9   9   5     3025.47     3079.76     80.80 o 
  -8   9   5      742.24      851.96     43.00 o 
  -7   9   5        6.34        3.99     12.09 o 
  -6   9   5      244.50      266.50     24.84 o 
  -5   9   5     2379.25     2274.49     78.01 o 
  -4   9   5     1213.55     1275.88     40.29 o 
  -3   9   5      286.11      321.22     29.74 o 
  -2   9   5     1588.04     1472.83     46.29 o 
  -1   9   5      133.06      123.72     13.03 o 
   0   9   5      263.89      263.30     27.70 o 
   1   9   5       49.00       49.38      9.91 o 
   2   9   5     8054.82     8016.92    123.74 o 
   3   9   5     1783.86     1965.44     43.66 o 
   4   9   5     4333.38     4404.78     72.55 o 
   5   9   5      930.11      926.63     31.19 o 
   6   9   5     1283.65     1154.73     36.72 o 
   7   9   5      474.72      480.69     26.11 o 
   8   9   5      541.81      522.43     29.75 o 
   9   9   5      144.82       71.54     15.44 o 
  10   9   5     2506.57     2641.52     69.74 o 
  11   9   5        0.99       14.94     12.15 o 
  12   9   5       56.66       52.02     15.37 o 
  13   9   5      589.67      584.94     36.08 o 
  14   9   5       51.11       18.01     16.32 o 
  15   9   5       37.19       33.78     17.00 o 
  16   9   5      554.30      498.42     42.34 o 
  17   9   5        0.64       12.13     19.56 o 
  18   9   5      247.20      238.86     68.37 o 
  19   9   5      422.50      371.23     81.03 o 
  20   9   5        1.76       50.48     49.90 o 
  21   9   5        3.40       32.00     49.31 o 
 -23  10   5       40.48       58.21     27.97 o 
 -22  10   5      163.54      146.11     31.61 o 
 -21  10   5      572.26      615.40     51.77 o 
 -20  10   5      129.10      141.36     27.96 o 
 -19  10   5       25.01       17.37     15.67 o 
 -18  10   5      107.68       86.04     19.45 o 
 -17  10   5      166.53      144.25     21.42 o 
 -16  10   5      190.07      179.31     22.61 o 
 -15  10   5      730.86      674.70     40.00 o 
 -14  10   5      706.94      686.28     39.19 o 
 -13  10   5      562.21      617.71     42.71 o 
 -12  10   5      427.00      443.11     53.29 o 
 -11  10   5     1531.33     1523.69     66.54 o 
 -10  10   5     1496.37     1448.16     57.23 o 
  -9  10   5       63.49       78.28     17.62 o 
  -8  10   5     2457.17     2409.81     74.56 o 
  -7  10   5      320.96      341.82     44.12 o 
  -6  10   5     1178.04     1102.64     79.62 o 
  -5  10   5        0.69        0.48     10.88 o 
  -4  10   5      329.14      311.31     30.77 o 
  -3  10   5     1423.94     1509.64     47.48 o 
  -2  10   5       54.21       60.65     10.70 o 
  -1  10   5       31.85       42.48     10.05 o 
   0  10   5        5.22        8.21      7.66 o 
   1  10   5     1635.31     1676.84     63.83 o 
   2  10   5      114.40       99.96     11.55 o 
   3  10   5      914.62      966.08     28.17 o 
   4  10   5     2774.01     2711.00     52.07 o 
   5  10   5      743.16      787.08     30.40 o 
   6  10   5      338.39      345.28     22.91 o 
   7  10   5       17.84       27.24     10.67 o 
   8  10   5     2101.23     1937.18     56.49 o 
   9  10   5       32.00       31.10     12.56 o 
  10  10   5        3.25        3.57     12.00 o 
  11  10   5        0.63        4.00     11.45 o 
  12  10   5      298.66      229.09     25.06 o 
  13  10   5      126.66      119.92     19.91 o 
  14  10   5     1533.58     1650.30     67.32 o 
  15  10   5       24.01       30.12     18.16 o 
  16  10   5      172.66      150.57     27.55 o 
  17  10   5        5.73       -8.84     17.77 o 
  18  10   5      320.00      350.43     60.88 o 
  19  10   5       17.73       64.73     51.50 o 
  20  10   5       14.01       37.82     48.30 o 
 -23  11   5      188.76      188.59     43.24 o 
 -22  11   5       30.13        7.26     26.86 o 
 -21  11   5       10.12       -1.35     23.65 o 
 -20  11   5       67.52        9.41     24.65 o 
 -19  11   5      385.89      324.50     60.78 o 
 -18  11   5      117.84       91.42     29.67 o 
 -17  11   5        0.20       16.42     19.96 o 
 -16  11   5      111.15      119.00     25.71 o 
 -15  11   5        4.72       -2.53     17.05 o 
 -14  11   5       42.63       65.43     20.40 o 
 -13  11   5     1111.66     1072.79     55.75 o 
 -12  11   5      517.82      446.42     37.68 o 
 -11  11   5      153.10      109.64     38.51 o 
 -10  11   5      269.04      173.39     27.23 o 
  -9  11   5     1754.00     1694.03     92.34 o 
  -8  11   5        2.77       19.83     12.29 o 
  -7  11   5      575.85      611.02     55.01 o 
  -6  11   5      771.54      720.96     47.19 o 
  -5  11   5        0.41        2.93     10.72 o 
  -4  11   5        0.16        6.23     10.91 o 
  -3  11   5        3.98       -2.13     13.23 o 
  -2  11   5     1631.97     1690.32     52.95 o 
  -1  11   5     2200.78     2306.44     56.29 o 
   0  11   5     1018.76      921.78     33.87 o 
   1  11   5     3809.17     3945.72     72.17 o 
   2  11   5     3045.42     2981.08     59.53 o 
   3  11   5      632.48      618.53     29.14 o 
   4  11   5      349.73      373.66     19.69 o 
   5  11   5     1529.79     1525.94     39.62 o 
   6  11   5      194.64      174.97     19.77 o 
   7  11   5       11.42       15.28     10.81 o 
   8  11   5       62.03       66.56     26.39 o 
   9  11   5     1035.48     1059.03     44.08 o 
  10  11   5      502.19      391.31     29.83 o 
  11  11   5      284.98      317.26     36.57 o 
  12  11   5      167.57      163.36     22.74 o 
  13  11   5      435.46      518.82     55.52 o 
  14  11   5       63.68       59.33     18.51 o 
  15  11   5       15.14       18.58     17.06 o 
  16  11   5     1317.74     1504.39     84.53 o 
  17  11   5      267.28      212.79     85.83 o 
  18  11   5       96.26       36.64     31.42 o 
  19  11   5       35.98       41.75     32.75 o 
  20  11   5       43.38       32.73     48.88 o 
 -22  12   5      126.26      105.75     43.17 o 
 -21  12   5        0.01       41.29     29.37 o 
 -20  12   5       51.06       28.31     26.75 o 
 -19  12   5        0.73       23.60     25.70 o 
 -18  12   5      124.72       60.91     27.52 o 
 -17  12   5        8.72       17.32     19.68 o 
 -16  12   5      102.14       56.52     21.82 o 
 -15  12   5       86.96       78.28     25.41 o 
 -14  12   5        3.72       18.11     17.60 o 
 -13  12   5      452.36      422.81     38.55 o 
 -12  12   5     3838.07     3797.68    147.71 o 
 -11  12   5      401.67      328.54     33.02 o 
 -10  12   5      399.67      410.91     36.03 o 
  -9  12   5      193.83      143.49     25.62 o 
  -8  12   5     2448.06     2307.27     67.48 o 
  -7  12   5      139.95      109.42     21.66 o 
  -6  12   5      422.55      372.53     50.48 o 
  -5  12   5      598.57      621.39     45.67 o 
  -4  12   5     2793.31     2667.17     78.96 o 
  -3  12   5       28.64       28.04     15.68 o 
  -2  12   5      379.10      326.63     32.75 o 
  -1  12   5     1691.81     1840.64     57.40 o 
   0  12   5        6.83       22.09     16.25 o 
   1  12   5      499.70      525.26     28.15 o 
   2  12   5     2935.08     2813.57     54.62 o 
   3  12   5     2589.89     2541.85     51.52 o 
   4  12   5       52.41       52.59     10.55 o 
   5  12   5      356.60      403.40     32.87 o 
   6  12   5      445.42      390.53     27.20 o 
   7  12   5      118.46       98.67     15.85 o 
   8  12   5      281.42      207.19     22.64 o 
   9  12   5      778.89      841.07     58.56 o 
  10  12   5        0.49       -5.53     12.67 o 
  11  12   5     1015.36      974.83     45.54 o 
  12  12   5      360.74      288.19     28.20 o 
  13  12   5       16.17       14.86     16.15 o 
  14  12   5        0.81        0.19     15.85 o 
  15  12   5      350.80      324.19     54.19 o 
  16  12   5       36.31       20.86     22.19 o 
  17  12   5      192.24      124.56     69.53 o 
  18  12   5      214.98      247.63     50.86 o 
  19  12   5       98.46      123.60     42.81 o 
 -21  13   5        1.27       26.46     29.01 o 
 -20  13   5       17.65       20.01     24.46 o 
 -19  13   5        0.38       40.94     27.71 o 
 -18  13   5        0.03        9.26     23.41 o 
 -17  13   5      580.15      595.08     84.56 o 
 -16  13   5      863.83      996.68     60.79 o 
 -15  13   5      148.76       57.64     22.86 o 
 -14  13   5       39.08       18.60     17.69 o 
 -13  13   5      141.66      168.87     54.91 o 
 -12  13   5      241.29      194.54     28.57 o 
 -11  13   5      172.52      174.63     26.33 o 
 -10  13   5       85.87       94.64     19.50 o 
  -9  13   5      622.68      589.21     50.05 o 
  -8  13   5      136.56      123.48     20.37 o 
  -7  13   5      148.50      122.20     22.11 o 
  -6  13   5       35.63       11.32     13.62 o 
  -5  13   5       26.70        6.87     13.61 o 
  -4  13   5     1481.26     1536.54     93.22 o 
  -3  13   5     2002.47     1867.25     63.84 o 
  -2  13   5        3.56       15.55     14.27 o 
  -1  13   5      584.49      588.59     84.46 o 
   0  13   5       65.59       87.70     17.42 o 
   1  13   5        1.68       -2.63      8.10 o 
   2  13   5      281.27      282.32     20.98 o 
   3  13   5      665.33      739.88     27.62 o 
   4  13   5        2.32        3.15      9.13 o 
   5  13   5       76.74       84.61     14.97 o 
   6  13   5       95.45       65.28     13.94 o 
   7  13   5        0.49        5.40     11.00 o 
   8  13   5       39.29       25.23     13.17 o 
   9  13   5     1552.13     1550.62     53.90 o 
  10  13   5     1149.09     1104.14     48.50 o 
  11  13   5        0.40       -9.05     13.63 o 
  12  13   5      330.86      378.16     31.91 o 
  13  13   5        1.10       15.77     16.34 o 
  14  13   5      242.66      256.59     29.91 o 
  15  13   5        3.18       32.18     21.77 o 
  16  13   5      121.13      136.34     49.10 o 
  17  13   5        2.83        7.31     26.36 o 
  18  13   5      146.25       76.57     85.10 o 
 -20  14   5       48.71       39.67     30.50 o 
 -19  14   5        0.41       11.96     26.64 o 
 -18  14   5        2.06       19.16     26.65 o 
 -17  14   5        1.71       -8.13     22.97 o 
 -16  14   5      255.59      294.45     43.06 o 
 -15  14   5       55.11       17.83     23.51 o 
 -14  14   5      404.81      476.86     55.50 o 
 -13  14   5      915.03      916.08     55.74 o 
 -12  14   5       67.50       78.55     21.68 o 
 -11  14   5       27.72       19.81     15.92 o 
 -10  14   5      258.16      180.60     24.11 o 
  -9  14   5      112.57      104.97     22.97 o 
  -8  14   5      375.84      382.68     41.80 o 
  -7  14   5       31.43       24.10     13.94 o 
  -6  14   5     2459.09     2695.18    109.48 o 
  -5  14   5      253.04      236.14     27.65 o 
  -4  14   5      521.64      581.91     39.44 o 
  -3  14   5       75.78       69.85     17.10 o 
  -2  14   5      135.95      118.26     20.50 o 
  -1  14   5       55.70      122.39     32.62 o 
   0  14   5      879.73      791.41     38.41 o 
   1  14   5      447.70      409.37     28.83 o 
   2  14   5     1090.74     1091.92     36.43 o 
   3  14   5        0.53        8.38      9.64 o 
   4  14   5      460.30      455.62     24.97 o 
   5  14   5      243.19      251.85     22.79 o 
   6  14   5       78.10       78.37     15.95 o 
   7  14   5      153.75      112.21     17.64 o 
   8  14   5      161.19      138.64     19.80 o 
   9  14   5      949.69      943.45     70.46 o 
  10  14   5        7.09        1.43     14.67 o 
  11  14   5      275.63      239.98     33.44 o 
  12  14   5      158.01      133.69     24.87 o 
  13  14   5       46.85       39.77     18.54 o 
  14  14   5     1218.98     1474.02     94.46 o 
  15  14   5      119.60       40.61     25.02 o 
  16  14   5       19.94       -1.43     29.17 o 
  17  14   5      181.82      198.25     48.31 o 
 -19  15   5        3.83       12.45     27.38 o 
 -18  15   5        6.33      -16.13     23.40 o 
 -17  15   5        6.53       -3.97     23.73 o 
 -16  15   5       25.73      -12.84     20.07 o 
 -15  15   5       11.70      -24.13     20.98 o 
 -14  15   5     1577.32     1747.91     87.72 o 
 -13  15   5      132.80      144.52     32.61 o 
 -12  15   5       98.21      104.98     23.08 o 
 -11  15   5      413.14      351.24     34.22 o 
 -10  15   5       14.31       25.68     16.31 o 
  -9  15   5        0.09       18.54     16.27 o 
  -8  15   5      559.59      545.60     37.64 o 
  -7  15   5      682.96      630.20     40.92 o 
  -6  15   5        1.70        9.34     13.81 o 
  -5  15   5      210.72      204.41     26.74 o 
  -4  15   5      849.56      854.02     69.58 o 
  -3  15   5      134.37      109.22     21.05 o 
  -2  15   5      327.94      387.06     33.92 o 
  -1  15   5      787.02      775.21     39.91 o 
   0  15   5      550.79      576.48     34.58 o 
   1  15   5      964.15     1107.17     78.89 o 
   2  15   5       56.19       52.26     13.30 o 
   3  15   5       84.50       77.92     13.95 o 
   4  15   5      438.10      468.45     28.84 o 
   5  15   5       60.03       35.56     14.86 o 
   6  15   5       38.33       23.19     14.22 o 
   7  15   5      520.85      583.29     36.63 o 
   8  15   5       18.21       15.12     13.54 o 
   9  15   5      176.85      179.09     24.89 o 
  10  15   5       24.61       32.64     17.06 o 
  11  15   5      514.89      606.22     41.35 o 
  12  15   5       11.06       -6.25     17.45 o 
  13  15   5      301.24      255.36     33.58 o 
  14  15   5      403.34      391.24     40.74 o 
  15  15   5      416.09      396.24     50.22 o 
  16  15   5        6.97       21.73     32.45 o 
 -18  16   5      247.13      109.50     35.86 o 
 -17  16   5      267.25      239.00     44.42 o 
 -16  16   5       23.67       63.54     38.67 o 
 -15  16   5       32.59       39.67     25.85 o 
 -14  16   5      186.49      240.72     61.55 o 
 -13  16   5        0.15        9.15     20.62 o 
 -12  16   5        3.36       39.39     21.57 o 
 -11  16   5        1.63        4.63     16.71 o 
 -10  16   5       31.72       19.55     17.40 o 
  -9  16   5      561.78      674.95     43.60 o 
  -8  16   5     1214.14     1212.72     85.70 o 
  -7  16   5      303.66      250.13     29.49 o 
  -6  16   5       25.83       23.25     15.95 o 
  -5  16   5       38.80       43.69     17.80 o 
  -4  16   5        0.47       11.25     16.75 o 
  -3  16   5      192.56      169.15     44.09 o 
  -2  16   5      699.49      796.26     56.43 o 
  -1  16   5       16.95       25.42     13.59 o 
   0  16   5     1005.05     1008.33     73.50 o 
   1  16   5     1784.53     1929.35     83.21 o 
   2  16   5     1027.60     1101.92     50.99 o 
   3  16   5      256.58      255.32     27.25 o 
   4  16   5       78.78      100.31     19.49 o 
   5  16   5        2.32        3.55     13.29 o 
   6  16   5       30.28       10.35     14.58 o 
   7  16   5       29.21       45.19     18.38 o 
   8  16   5      300.87      359.96     53.54 o 
   9  16   5        0.08        6.47     16.64 o 
  10  16   5      332.47      408.74     35.09 o 
  11  16   5      286.15      340.30     53.45 o 
  12  16   5      283.16      301.25     34.85 o 
  13  16   5        6.66       -7.90     20.16 o 
  14  16   5       44.02       42.07     26.99 o 
  15  16   5       32.34       57.89     29.53 o 
 -17  17   5        3.45       24.04     29.76 o 
 -16  17   5        2.27      -18.01     23.86 o 
 -15  17   5      535.00      572.92     60.27 o 
 -14  17   5       25.97       25.87     27.40 o 
 -13  17   5      707.25      900.94     70.85 o 
 -12  17   5      426.76      391.58     49.33 o 
 -11  17   5       57.42       61.52     28.53 o 
 -10  17   5       45.28       19.54     24.58 o 
  -9  17   5       11.86       18.42     19.51 o 
  -8  17   5       86.74       63.16     21.02 o 
  -7  17   5      283.05      324.49     32.21 o 
  -6  17   5      100.55       88.04     20.70 o 
  -5  17   5      140.03       83.23     20.58 o 
  -4  17   5      535.50      530.85     42.42 o 
  -3  17   5     2283.18     2361.55     73.59 o 
  -2  17   5      177.19      200.93     23.27 o 
  -1  17   5       14.55        7.02     13.41 o 
   0  17   5      274.54      304.42     28.96 o 
   1  17   5        1.54       -5.16     12.30 o 
   2  17   5      164.75      128.92     26.89 o 
   3  17   5      130.10      118.35     22.93 o 
   4  17   5       36.89       22.54     18.99 o 
   5  17   5      666.00      684.97     42.82 o 
   6  17   5     1449.62     1633.17     88.66 o 
   7  17   5      249.86      231.83     30.35 o 
   8  17   5      209.15      172.54     28.83 o 
   9  17   5       15.61       24.38     19.48 o 
  10  17   5       56.01       27.64     20.58 o 
  11  17   5       11.32       -3.64     19.58 o 
  12  17   5      318.59      364.79     39.73 o 
  13  17   5      109.62      111.90     29.19 o 
  14  17   5       92.85       67.45     30.98 o 
 -16  18   5      618.00      895.31    105.10 o 
 -15  18   5       72.43       60.65     40.22 o 
 -14  18   5      143.20      123.49     49.75 o 
 -13  18   5      309.49      333.52    175.94 o 
 -12  18   5      109.96      106.87     39.16 o 
 -11  18   5      151.20      121.77     34.48 o 
 -10  18   5      329.78      238.32     47.67 o 
  -9  18   5       89.17       84.26     28.41 o 
  -8  18   5      695.09      708.21     59.67 o 
  -7  18   5      324.87      349.87     39.62 o 
  -6  18   5      170.34      134.01     28.56 o 
  -5  18   5      393.19      456.56     37.85 o 
  -4  18   5      244.74      228.89     28.70 o 
  -3  18   5       97.49       99.62     24.15 o 
  -2  18   5      895.48      910.35     53.22 o 
  -1  18   5       53.64       44.06     16.11 o 
   0  18   5        9.14       18.98     14.44 o 
   1  18   5      800.50      846.93     57.79 o 
   2  18   5        9.94        8.63     14.56 o 
   3  18   5      278.07      278.76     29.55 o 
   4  18   5       88.80      115.57     25.51 o 
   5  18   5      685.88      895.41     54.52 o 
   6  18   5      183.72      197.31     29.83 o 
   7  18   5      311.97      346.68     36.90 o 
   8  18   5        0.01       21.01     20.32 o 
   9  18   5      201.13      165.32     30.02 o 
  10  18   5      144.66      130.71     39.85 o 
  11  18   5      143.32      114.06     28.68 o 
  12  18   5       11.11       20.33     23.33 o 
  13  18   5     1172.38     1486.18    110.63 o 
 -14  19   5       43.31       88.36     48.88 o 
 -13  19   5       78.29       61.74     79.79 o 
 -12  19   5      386.66      446.54     67.50 o 
 -11  19   5      210.71      209.36     50.60 o 
 -10  19   5       10.89       19.88     29.84 o 
  -9  19   5      261.87      274.95     52.71 o 
  -8  19   5      320.76      306.35     53.11 o 
  -7  19   5      539.35      442.83     50.79 o 
  -6  19   5     1190.16     1261.48     98.50 o 
  -5  19   5        1.80      -15.83     20.33 o 
  -4  19   5       94.26       82.70     28.87 o 
  -3  19   5      464.06      504.13     45.19 o 
  -2  19   5      147.65      129.89     30.44 o 
  -1  19   5      283.84      275.14     39.61 o 
   0  19   5     1506.32     1623.91    109.49 o 
   1  19   5       76.71       39.04     20.66 o 
   2  19   5      710.22      757.70     51.11 o 
   3  19   5       76.54       78.63     27.39 o 
   4  19   5       50.22       53.54     26.90 o 
   5  19   5      567.04      565.89     46.19 o 
   6  19   5        8.71       16.28     22.89 o 
   7  19   5        0.42       -8.08     25.53 o 
   8  19   5      292.17      221.61     32.46 o 
   9  19   5      313.21      359.68     40.01 o 
  10  19   5        0.64       10.03     22.62 o 
  11  19   5        0.14       11.41     24.22 o 
 -12  20   5      208.12      264.68     85.10 o 
 -11  20   5      168.59      144.24     46.48 o 
 -10  20   5       59.25       75.30     44.04 o 
  -9  20   5       38.46       15.24     25.07 o 
  -8  20   5       50.87       50.80     27.34 o 
  -7  20   5      606.98      607.50     59.69 o 
  -6  20   5      396.25      472.65     67.13 o 
  -5  20   5        0.87      -17.45     21.50 o 
  -4  20   5      338.46      345.38     45.90 o 
  -3  20   5        1.84        7.39     22.81 o 
  -2  20   5      170.11      192.78     36.59 o 
  -1  20   5      166.90      236.99     54.83 o 
   0  20   5      120.61      100.33     26.44 o 
   1  20   5      180.89      219.48     40.17 o 
   2  20   5       52.42       22.76     24.50 o 
   3  20   5        6.83       36.66     24.84 o 
   4  20   5      927.42     1049.66    155.14 o 
   5  20   5       12.15       -3.75     31.19 o 
   6  20   5       36.51       13.95     31.75 o 
   7  20   5      117.53      176.01     46.86 o 
   8  20   5        1.06      -19.15     32.56 o 
   9  20   5      208.78      214.81     40.82 o 
  -9  21   5       30.83        4.14     27.81 o 
  -8  21   5       81.43       93.42     33.60 o 
  -7  21   5       37.66       60.43     31.85 o 
  -6  21   5       69.29      102.02     33.08 o 
  -5  21   5       74.42      116.72     33.52 o 
  -4  21   5       40.57       26.08     25.58 o 
  -3  21   5       14.78       23.83     26.89 o 
  -2  21   5      189.16      183.74     37.92 o 
  -1  21   5        2.94      -20.73     23.82 o 
   0  21   5       88.25       84.50     27.27 o 
   1  21   5       55.27        9.41     22.39 o 
   2  21   5        0.53       28.21     26.17 o 
   3  21   5      104.94      115.01     88.81 o 
   4  21   5        5.03      -16.73     31.50 o 
   5  21   5       25.95       15.63     34.97 o 
   6  21   5       54.67       -1.33     37.24 o 
  -3  22   5       29.43       45.78     28.09 o 
  -2  22   5      155.68      149.45     38.57 o 
  -1  22   5       19.24       35.86     36.50 o 
   0  22   5      173.25      149.34     40.67 o 
 -26   0   6     1059.62     1163.74    161.91 o 
 -25   0   6      157.78      151.18    104.81 o 
 -24   0   6       89.15      160.55     48.90 o 
 -23   0   6      374.42      402.89     89.90 o 
 -22   0   6       62.15       46.58     33.20 o 
 -21   0   6      469.43      457.66    132.45 o 
 -20   0   6      362.16      456.89     62.64 o 
 -19   0   6        6.04       13.88     23.09 o 
 -18   0   6     2076.19     2217.48     95.91 o 
 -17   0   6      542.50      457.90     41.45 o 
 -16   0   6       14.04       25.81     13.86 o 
 -15   0   6     1181.41     1108.31     45.70 o 
 -14   0   6      700.06      671.87     35.05 o 
 -13   0   6     1759.30     1604.90     52.31 o 
 -12   0   6      260.23      248.53     21.89 o 
 -11   0   6     1210.06     1171.68     41.73 o 
 -10   0   6     1963.63     1856.10     54.15 o 
  -9   0   6      769.20      924.01     28.75 o 
  -8   0   6     1955.31     2205.40     65.19 o 
  -7   0   6      443.09      510.87     28.02 o 
  -6   0   6     8921.37     8572.60    190.40 o 
  -5   0   6      279.38      230.79     20.18 o 
  -4   0   6      735.31      814.05     44.41 o 
  -3   0   6      128.94      171.84     15.62 o 
  -2   0   6     1680.25     1417.74     41.55 o 
  -1   0   6     5817.07     6110.95    149.08 o 
   0   0   6       41.65       81.54     11.82 o 
   1   0   6     2443.38     3067.94     63.22 o 
   2   0   6      126.35      141.17     22.83 o 
   3   0   6     2541.76     2385.21     56.63 o 
   4   0   6      294.23      365.06     26.71 o 
   5   0   6    13156.10    12030.54    263.40 o 
   6   0   6     7499.73     7486.48    213.74 o 
   7   0   6      221.69      188.18     78.77 o 
   8   0   6      237.37      136.96     24.25 o 
   9   0   6     1372.80     1289.80     65.04 o 
  10   0   6        3.38       -4.87     13.40 o 
  11   0   6      553.65      563.14     49.68 o 
  12   0   6      616.64      490.86     48.23 o 
  13   0   6     3084.83     3020.37    120.50 o 
  14   0   6      819.91      832.60     81.90 o 
  15   0   6      632.32      591.50     57.11 o 
  16   0   6      824.62      860.46     72.73 o 
  17   0   6      115.89      177.18     53.53 o 
  18   0   6      410.63      242.20     64.01 o 
  19   0   6       26.32       34.04     40.59 o 
  20   0   6       18.23       54.26     52.08 o 
  21   0   6      225.79      305.92     78.41 o 
  22   0   6        0.89       -5.38     38.55 o 
 -26   1   6        7.23      -20.26     29.81 o 
 -25   1   6      210.27      225.81     41.11 o 
 -24   1   6        6.01       -8.20     23.54 o 
 -23   1   6      467.59      571.61     52.33 o 
 -22   1   6      128.14       89.82     27.80 o 
 -21   1   6       65.45       63.74     24.55 o 
 -20   1   6        5.14       -9.11     16.53 o 
 -19   1   6      497.25      460.37     35.75 o 
 -18   1   6       60.45       23.38     15.67 o 
 -17   1   6      820.32      759.19     35.02 o 
 -16   1   6        0.87        2.35     10.01 o 
 -15   1   6     1007.43      992.64     33.71 o 
 -14   1   6      838.54      794.46     26.52 o 
 -13   1   6      518.40      552.96     24.73 o 
 -12   1   6      365.63      371.72     18.01 o 
 -11   1   6     3330.18     3369.29     57.66 o 
 -10   1   6    11129.71    11442.48    153.58 o 
  -9   1   6       65.54       79.91      8.39 o 
  -8   1   6      518.47      505.18     41.65 o 
  -7   1   6      129.15      166.95     20.20 o 
  -6   1   6      251.72      263.32     19.93 o 
  -5   1   6     1262.10     1264.91     31.31 o 
  -4   1   6        7.60       28.01      7.09 o 
  -3   1   6       93.93       67.44     11.81 o 
  -2   1   6      821.31      813.48     24.82 o 
  -1   1   6      194.09      270.00     19.97 o 
   0   1   6     3201.69     3313.35     56.97 o 
   1   1   6       71.11      108.70     10.43 o 
   2   1   6        7.17        1.07      3.89 o 
   3   1   6        8.95       11.97      5.19 o 
   4   1   6      718.56      721.45     26.97 o 
   5   1   6     1130.48      999.61     29.47 o 
   6   1   6     3154.51     3339.56     72.65 o 
   7   1   6      212.31      196.85     14.86 o 
   8   1   6      470.83      426.18     27.90 o 
   9   1   6     1271.34     1166.73     49.11 o 
  10   1   6     5979.48     6088.77    134.08 o 
  11   1   6     1077.63     1097.57     45.38 o 
  12   1   6        9.67       -4.97     10.07 o 
  13   1   6      289.67      331.76     29.82 o 
  14   1   6       38.55       16.90     14.34 o 
  15   1   6       63.96       51.01     17.26 o 
  16   1   6      120.56      102.10     24.06 o 
  17   1   6       22.90       33.03     18.91 o 
  18   1   6      871.97      844.36     59.36 o 
  19   1   6      212.70      209.52     44.75 o 
  20   1   6       17.44       11.19     29.06 o 
  21   1   6       76.59      132.22     42.44 o 
  22   1   6      389.66      513.91     71.64 o 
 -26   2   6       92.00       90.54     40.75 o 
 -25   2   6       39.10       48.06     30.40 o 
 -24   2   6       61.08       70.16     29.79 o 
 -23   2   6        9.97        5.00     23.78 o 
 -22   2   6        3.29       -6.36     20.27 o 
 -21   2   6       56.89       36.06     19.75 o 
 -20   2   6      195.84      232.07     28.53 o 
 -19   2   6      172.43      130.44     20.55 o 
 -18   2   6      501.45      543.82     35.80 o 
 -17   2   6      173.74      143.84     19.21 o 
 -16   2   6      345.16      364.70     27.69 o 
 -15   2   6       86.00      116.30     15.55 o 
 -14   2   6       16.57       17.06      9.32 o 
 -13   2   6        0.01       -4.07      7.83 o 
 -12   2   6      444.50      488.01     21.46 o 
 -11   2   6       41.66       54.38      8.02 o 
 -10   2   6       21.68       11.13      6.44 o 
  -9   2   6      802.02      784.82     27.74 o 
  -8   2   6     2017.51     2200.26     47.97 o 
  -7   2   6      815.81      760.28     56.59 o 
  -6   2   6     4192.09     4404.42     84.00 o 
  -5   2   6      392.83      336.21     20.38 o 
  -4   2   6     1855.05     2066.64     43.48 o 
  -3   2   6      428.59      426.90     15.87 o 
  -2   2   6      534.66      541.21     18.57 o 
  -1   2   6      157.97      159.04     10.60 o 
   0   2   6     1219.75     1500.16     32.37 o 
   1   2   6      130.81      102.56      8.27 o 
   2   2   6     3048.09     3187.85     48.75 o 
   3   2   6      233.16      202.52     14.78 o 
   4   2   6     1242.66     1481.39     40.14 o 
   5   2   6      346.24      361.10     23.41 o 
   6   2   6     1469.84     1333.98     39.80 o 
   7   2   6      123.15      144.43     13.68 o 
   8   2   6     1343.61     1246.08     47.36 o 
   9   2   6     1019.81     1010.89     41.53 o 
  10   2   6      207.22      206.22     22.48 o 
  11   2   6     1251.02     1361.00     50.04 o 
  12   2   6       13.96       -0.09     10.57 o 
  13   2   6       14.37       -1.01     13.19 o 
  14   2   6      517.00      440.71     40.53 o 
  15   2   6        9.08       -4.13     15.49 o 
  16   2   6       55.00       38.69     19.90 o 
  17   2   6      122.42      122.87     27.18 o 
  18   2   6      232.58      209.53     33.73 o 
  19   2   6       15.10       38.96     24.00 o 
  20   2   6        0.01        5.83     29.46 o 
  21   2   6      130.54       98.23     40.32 o 
  22   2   6       12.28       -5.06     33.98 o 
 -26   3   6       12.79        7.57     34.65 o 
 -25   3   6      458.35      459.35     50.40 o 
 -24   3   6      418.84      355.92     45.77 o 
 -23   3   6       49.62       27.84     24.89 o 
 -22   3   6     1092.06     1051.51     56.45 o 
 -21   3   6       11.89      -11.49     17.51 o 
 -20   3   6        2.24       -1.32     14.54 o 
 -19   3   6       85.91       40.12     15.59 o 
 -18   3   6      125.84       86.31     18.57 o 
 -17   3   6      632.66      653.21     35.37 o 
 -16   3   6      231.17      158.38     19.19 o 
 -15   3   6     2046.17     2029.56     66.77 o 
 -14   3   6     1937.25     1982.01     47.57 o 
 -13   3   6       73.70       78.53     11.84 o 
 -12   3   6     4888.88     4735.69     83.78 o 
 -11   3   6       16.09        5.74      7.39 o 
 -10   3   6       69.86       50.96      8.05 o 
  -9   3   6     1006.24     1055.85     26.93 o 
  -8   3   6        0.38        8.21      6.67 o 
  -7   3   6     6523.14     6749.84    124.48 o 
  -6   3   6     1244.53     1270.45     31.79 o 
  -5   3   6      485.67      457.67     20.24 o 
  -4   3   6     2994.93     2892.70     52.11 o 
  -3   3   6     2137.69     1946.27     36.47 o 
  -2   3   6     3987.55     4342.78     70.70 o 
  -1   3   6     3217.38     3551.19     56.41 o 
   0   3   6     2718.41     2533.79     40.65 o 
   1   3   6      646.21      645.19     18.37 o 
   2   3   6        5.61        9.60      5.06 o 
   3   3   6     5515.19     5269.74    107.62 o 
   4   3   6      615.43      661.81     20.98 o 
   5   3   6     1792.83     1981.29     42.31 o 
   6   3   6        1.63        9.81      7.05 o 
   7   3   6     1617.64     1601.46     39.94 o 
   8   3   6      206.78      194.04     18.50 o 
   9   3   6      719.99      828.62     52.23 o 
  10   3   6     1367.00     1355.92     55.68 o 
  11   3   6      462.88      351.65     33.13 o 
  12   3   6        2.75       13.17     13.30 o 
  13   3   6     2597.48     2571.58     94.22 o 
  14   3   6        1.63       16.23     16.03 o 
  15   3   6      817.18      933.45     57.15 o 
  16   3   6      102.35      143.23     27.83 o 
  17   3   6       30.55       36.91     20.49 o 
  18   3   6       93.87      114.53     29.29 o 
  19   3   6       46.46       31.87     24.16 o 
  20   3   6       55.28       25.09     24.32 o 
  21   3   6       17.90       45.29     32.87 o 
  22   3   6      105.40      132.90     45.24 o 
 -25   4   6       27.23        5.94     30.68 o 
 -24   4   6        0.85       32.18     25.98 o 
 -23   4   6       54.43       45.37     23.71 o 
 -22   4   6      157.40      183.01     29.58 o 
 -21   4   6       33.54        3.06     15.82 o 
 -20   4   6        8.20       28.71     15.95 o 
 -19   4   6       42.66       43.67     15.88 o 
 -18   4   6      592.74      614.44     37.49 o 
 -17   4   6      981.01      953.79     69.59 o 
 -16   4   6      240.06      243.81     22.98 o 
 -15   4   6      238.44      196.35     19.97 o 
 -14   4   6       52.42       25.53     12.22 o 
 -13   4   6     1200.73     1188.26     40.13 o 
 -12   4   6      520.22      522.35     22.83 o 
 -11   4   6      130.63       98.61     12.50 o 
 -10   4   6     2462.46     2354.06     63.87 o 
  -9   4   6      542.89      508.12     27.34 o 
  -8   4   6     1119.80      930.78     24.59 o 
  -7   4   6      235.16      330.77     20.64 o 
  -6   4   6       91.43      185.38     16.06 o 
  -5   4   6      647.87      724.20     27.55 o 
  -4   4   6     1716.40     1877.76     38.67 o 
  -3   4   6        8.02       28.85      6.29 o 
  -2   4   6      159.02      130.09     10.22 o 
  -1   4   6     2982.01     2750.98     46.36 o 
   0   4   6      116.99       86.31      7.94 o 
   1   4   6     3447.63     3446.92     58.62 o 
   2   4   6      838.04      914.55     21.02 o 
   3   4   6      402.40      420.47     15.62 o 
   4   4   6    10152.97    10930.60    158.78 o 
   5   4   6     4706.20     4800.05     95.48 o 
   6   4   6      307.49      283.03     17.58 o 
   7   4   6      881.57      791.93     27.89 o 
   8   4   6      444.52      437.59     29.79 o 
   9   4   6      267.47      287.20     22.44 o 
  10   4   6       82.52       49.11     18.25 o 
  11   4   6      113.08      102.20     21.27 o 
  12   4   6      461.16      535.91     41.12 o 
  13   4   6      732.99      657.89     48.98 o 
  14   4   6      668.68      585.99     51.30 o 
  15   4   6      247.55      288.06     35.09 o 
  16   4   6      204.83      196.15     32.49 o 
  17   4   6      143.84       83.37     58.02 o 
  18   4   6       29.71       14.93     22.76 o 
  19   4   6      383.52      470.94     85.02 o 
  20   4   6      520.56      681.55     82.54 o 
  21   4   6        2.10       14.49     25.42 o 
  22   4   6        2.28      -14.68     30.68 o 
 -25   5   6       14.91       26.80     36.49 o 
 -24   5   6        0.43        6.35     25.82 o 
 -23   5   6        3.11        4.58     20.94 o 
 -22   5   6      565.75      504.62     38.12 o 
 -21   5   6        3.25        4.88     15.46 o 
 -20   5   6      843.83      821.01     42.79 o 
 -19   5   6       68.40       66.10     17.56 o 
 -18   5   6      185.23      201.76     23.47 o 
 -17   5   6       65.19       51.57     15.25 o 
 -16   5   6      136.73      115.56     17.90 o 
 -15   5   6      545.82      578.93     31.99 o 
 -14   5   6     2322.60     2245.74     77.36 o 
 -13   5   6      861.10      864.11     48.29 o 
 -12   5   6     2981.99     2904.92     74.10 o 
 -11   5   6      402.19      263.66     20.57 o 
 -10   5   6     1897.52     1637.65     38.05 o 
  -9   5   6      761.68      772.93     25.45 o 
  -8   5   6     1865.25     1936.41     59.91 o 
  -7   5   6     1766.46     1729.95     50.17 o 
  -6   5   6       17.79       11.24      8.04 o 
  -5   5   6      311.03      307.90     15.19 o 
  -4   5   6       68.00       58.30     11.31 o 
  -3   5   6       36.61       28.45      6.11 o 
  -2   5   6      152.82      111.66     11.84 o 
  -1   5   6     2338.47     2289.11     42.28 o 
   0   5   6     5610.48     5681.96     86.99 o 
   1   5   6      957.16      967.10     26.18 o 
   2   5   6      883.55      865.93     25.54 o 
   3   5   6     2354.09     2599.06     48.48 o 
   4   5   6      103.60       97.18     10.82 o 
   5   5   6     1484.97     1625.30     66.75 o 
   6   5   6      563.34      536.87     25.74 o 
   7   5   6     1940.08     1884.59     49.99 o 
   8   5   6      234.88      275.53     45.13 o 
   9   5   6      513.93      561.42     30.67 o 
  10   5   6      191.95      215.27     28.98 o 
  11   5   6      142.85      179.99     40.10 o 
  12   5   6       98.37      102.97     32.40 o 
  13   5   6       63.09       57.95     19.25 o 
  14   5   6        0.54      -12.19     15.22 o 
  15   5   6     1248.13     1258.32     81.32 o 
  16   5   6      135.31      114.75     26.80 o 
  17   5   6      252.96      241.61     44.58 o 
  18   5   6      107.77       62.67     26.11 o 
  19   5   6      347.47      404.73     46.71 o 
  20   5   6       49.29       41.41     27.77 o 
  21   5   6       33.61       36.53     59.64 o 
  22   5   6      280.58      189.62     52.48 o 
 -25   6   6        4.90       29.36     33.96 o 
 -24   6   6       35.06       28.65     32.52 o 
 -23   6   6       47.09       33.06     21.80 o 
 -22   6   6       72.65       15.60     18.31 o 
 -21   6   6      424.60      501.56     37.19 o 
 -20   6   6      363.20      456.06     46.41 o 
 -19   6   6       32.00       22.70     15.32 o 
 -18   6   6        7.07        5.51     13.55 o 
 -17   6   6      342.36      332.85     27.32 o 
 -16   6   6      194.90      135.93     19.08 o 
 -15   6   6      658.47      696.33     35.31 o 
 -14   6   6      145.98       71.08     16.05 o 
 -13   6   6      459.36      504.57     29.33 o 
 -12   6   6     1700.75     1724.92     75.25 o 
 -11   6   6      406.50      422.42     25.42 o 
 -10   6   6     1028.72     1033.91     38.87 o 
  -9   6   6     4138.42     4060.96     89.37 o 
  -8   6   6        1.61       -0.38      9.16 o 
  -7   6   6      274.81      219.23     29.46 o 
  -6   6   6     1107.47     1116.47     40.29 o 
  -5   6   6     4010.48     3762.14     64.81 o 
  -4   6   6      126.19      118.74      9.78 o 
  -3   6   6      144.34      132.25      9.61 o 
  -2   6   6        5.81        1.09      6.02 o 
  -1   6   6     3867.73     4173.66     83.46 o 
   0   6   6     1175.01     1188.98     33.72 o 
   1   6   6     1710.17     1785.99     52.81 o 
   2   6   6     5029.54     4834.47    100.86 o 
   3   6   6      559.00      581.80     24.98 o 
   4   6   6        4.90        7.88      6.21 o 
   5   6   6     3238.15     3429.28     84.00 o 
   6   6   6     8280.28     8216.34    161.27 o 
   7   6   6      113.34       86.10     19.58 o 
   8   6   6      255.51      215.41     21.90 o 
   9   6   6      205.86      212.52     21.35 o 
  10   6   6       32.55       34.89     22.97 o 
  11   6   6     1342.08     1396.13     59.82 o 
  12   6   6        0.16      -16.49     13.67 o 
  13   6   6      962.06      937.01     54.70 o 
  14   6   6     2027.05     1897.32     77.32 o 
  15   6   6     2598.86     2486.46     92.18 o 
  16   6   6       10.16        5.49     18.22 o 
  17   6   6       99.98      113.76     27.52 o 
  18   6   6      293.86      273.41     39.25 o 
  19   6   6      154.96      116.55     30.54 o 
  20   6   6       79.87       31.96     26.80 o 
  21   6   6       14.55      -28.54     30.13 o 
 -24   7   6       69.77       86.07     29.34 o 
 -23   7   6       14.78       26.36     21.49 o 
 -22   7   6      453.35      568.40     44.60 o 
 -21   7   6      319.29      332.05     32.94 o 
 -20   7   6      105.47       75.22     19.81 o 
 -19   7   6      220.89      258.23     28.06 o 
 -18   7   6      250.93      242.10     28.04 o 
 -17   7   6        4.98        1.80     12.55 o 
 -16   7   6      383.30      367.59     28.62 o 
 -15   7   6       86.61       47.05     21.71 o 
 -14   7   6       59.03       45.92     14.10 o 
 -13   7   6        6.46       10.98     11.10 o 
 -12   7   6     4200.13     4083.11     86.38 o 
 -11   7   6      170.95      170.29     17.94 o 
 -10   7   6       27.54       17.06     10.24 o 
  -9   7   6     2888.12     2756.67     90.59 o 
  -8   7   6        5.25       -1.04      8.65 o 
  -7   7   6     1699.59     1572.67     45.91 o 
  -6   7   6     2008.60     2080.26     54.27 o 
  -5   7   6       25.61       19.55      9.23 o 
  -4   7   6       31.61       15.40      7.17 o 
  -3   7   6       81.68       52.14      8.34 o 
  -2   7   6     4822.90     4929.55    107.42 o 
  -1   7   6        1.47       14.65      6.36 o 
   0   7   6     4208.64     4151.38     97.84 o 
   1   7   6      137.83      133.65     20.20 o 
   2   7   6     1708.17     1676.08     56.46 o 
   3   7   6     3236.89     3247.78     72.87 o 
   4   7   6     2076.15     1962.62     45.09 o 
   5   7   6       92.93       74.29     12.20 o 
   6   7   6      284.99      288.95     24.53 o 
   7   7   6      518.34      548.29     25.88 o 
   8   7   6      327.30      357.81     37.07 o 
   9   7   6      920.46      962.01     37.37 o 
  10   7   6        2.81       10.73     10.91 o 
  11   7   6      177.45      174.98     22.72 o 
  12   7   6      625.28      616.15     40.18 o 
  13   7   6     1829.05     1959.57     93.56 o 
  14   7   6     1346.87     1277.63     64.46 o 
  15   7   6      125.83       92.35     25.41 o 
  16   7   6       36.35       43.45     22.07 o 
  17   7   6      412.30      400.66     43.71 o 
  18   7   6       75.62       47.19     25.70 o 
  19   7   6      111.97      125.60     32.79 o 
  20   7   6       11.91       26.91     41.31 o 
  21   7   6      255.68      184.89     68.95 o 
 -24   8   6      179.00      197.40     35.47 o 
 -23   8   6      174.64      110.75     27.01 o 
 -22   8   6       15.01       24.13     20.75 o 
 -21   8   6      104.36      109.47     24.51 o 
 -20   8   6       45.17       53.05     19.35 o 
 -19   8   6      230.79      250.67     27.00 o 
 -18   8   6       76.60       70.88     23.09 o 
 -17   8   6        8.99       16.11     12.94 o 
 -16   8   6        0.19        3.26     12.35 o 
 -15   8   6        0.06       12.30     11.72 o 
 -14   8   6      244.48      222.24     22.40 o 
 -13   8   6     1142.94     1137.40     51.95 o 
 -12   8   6        1.43       -2.92     10.14 o 
 -11   8   6     2522.34     2620.95     63.70 o 
 -10   8   6       20.44       10.72     10.00 o 
  -9   8   6      141.66      134.90     17.62 o 
  -8   8   6        3.76        2.29     11.30 o 
  -7   8   6     1454.01     1444.05     53.09 o 
  -6   8   6     1972.99     1901.62     72.15 o 
  -5   8   6      767.46      712.09     43.54 o 
  -4   8   6        2.40       13.16     11.75 o 
  -3   8   6     1082.52     1071.60     32.45 o 
  -2   8   6      258.25      254.04     23.42 o 
  -1   8   6     1714.09     1827.60     59.90 o 
   0   8   6      710.21      673.97     43.61 o 
   1   8   6        5.79       20.16     10.52 o 
   2   8   6      772.73      814.87     43.67 o 
   3   8   6     1869.10     1851.61     68.23 o 
   4   8   6     3653.13     3568.31     72.94 o 
   5   8   6      904.75      829.85     54.04 o 
   6   8   6      390.96      355.72     25.17 o 
   7   8   6     1168.86     1108.41     41.84 o 
   8   8   6     1485.60     1393.77     47.24 o 
   9   8   6      142.28      151.54     28.31 o 
  10   8   6        1.15        8.71     12.88 o 
  11   8   6        2.55        6.48     13.83 o 
  12   8   6       24.24       18.29     18.29 o 
  13   8   6      497.68      448.94     45.11 o 
  14   8   6        0.75       15.52     20.31 o 
  15   8   6      335.41      359.73     43.19 o 
  16   8   6        7.02       14.98     21.53 o 
  17   8   6        4.62       -8.45     24.94 o 
  18   8   6      435.13      474.10     59.66 o 
  19   8   6      111.86       46.91     37.97 o 
  20   8   6       73.47       75.50     56.44 o 
  21   8   6        5.35      -39.42     37.68 o 
 -24   9   6       38.46       43.97     27.64 o 
 -23   9   6       59.73       72.35     28.38 o 
 -22   9   6       53.71       30.42     21.70 o 
 -21   9   6        3.24        6.49     19.59 o 
 -20   9   6      271.68      247.44     28.77 o 
 -19   9   6      144.84      154.89     30.71 o 
 -18   9   6      602.60      525.92     36.27 o 
 -17   9   6       63.11       46.86     16.92 o 
 -16   9   6      313.91      262.76     28.82 o 
 -15   9   6     1153.86     1169.27     46.50 o 
 -14   9   6      130.57      117.34     17.76 o 
 -13   9   6      872.56      828.35     39.79 o 
 -12   9   6      345.07      302.00     27.79 o 
 -11   9   6      452.12      484.71     33.14 o 
 -10   9   6      342.62      340.30     28.12 o 
  -9   9   6     1089.62     1087.49     51.08 o 
  -8   9   6     1125.67      939.55     53.11 o 
  -7   9   6      142.03       71.07     16.51 o 
  -6   9   6      611.72      631.36     43.37 o 
  -5   9   6       43.41       15.23     14.38 o 
  -4   9   6      904.94      882.91     48.48 o 
  -3   9   6       34.45       47.21     13.67 o 
  -2   9   6        1.47       -8.33      9.18 o 
  -1   9   6      468.34      425.57     62.28 o 
   0   9   6     6062.31     6102.22    135.44 o 
   1   9   6       35.01       43.63     13.46 o 
   2   9   6      462.53      437.31     27.59 o 
   3   9   6      345.57      380.07     20.55 o 
   4   9   6     1462.77     1394.48     37.00 o 
   5   9   6     1018.33     1002.22     39.47 o 
   6   9   6     1201.85     1261.51     49.49 o 
   7   9   6      187.66      178.10     18.61 o 
   8   9   6     6445.71     6862.61    126.21 o 
   9   9   6     1076.33     1021.11     42.84 o 
  10   9   6      872.37      825.06     39.86 o 
  11   9   6       15.51       20.88     12.71 o 
  12   9   6      101.94       95.75     21.49 o 
  13   9   6      820.00      843.27     58.47 o 
  14   9   6      263.79      245.20     35.97 o 
  15   9   6       41.25       62.40     25.61 o 
  16   9   6       65.26       55.70     28.39 o 
  17   9   6       83.45       81.94     34.10 o 
  18   9   6      158.50      182.81     42.83 o 
  19   9   6      266.36      225.04     70.26 o 
  20   9   6      258.55      346.80     87.57 o 
 -23  10   6       64.17       33.75     38.26 o 
 -22  10   6       45.56       20.95     25.48 o 
 -21  10   6      143.90      140.43     35.95 o 
 -20  10   6      934.60     1008.04     74.42 o 
 -19  10   6      479.52      425.36     44.26 o 
 -18  10   6        8.97        3.21     17.93 o 
 -17  10   6        2.78       26.03     17.02 o 
 -16  10   6     1519.22     1668.41     64.22 o 
 -15  10   6       45.19       24.96     15.62 o 
 -14  10   6       38.13        8.31     14.82 o 
 -13  10   6     2588.40     2643.71     86.46 o 
 -12  10   6       53.90       40.86     16.99 o 
 -11  10   6        1.97       -9.40     12.13 o 
 -10  10   6      670.75      615.67     41.23 o 
  -9  10   6     1337.86     1360.11     62.44 o 
  -8  10   6     1989.24     1942.47     66.97 o 
  -7  10   6      422.83      360.34     31.26 o 
  -6  10   6      164.92      114.40     30.78 o 
  -5  10   6     6016.59     5690.59    155.38 o 
  -4  10   6     3043.73     2979.56    113.10 o 
  -3  10   6       79.94       96.97     21.03 o 
  -2  10   6     1665.62     1624.65     76.36 o 
  -1  10   6     1130.66     1261.69     99.38 o 
   0  10   6      823.61      753.89     39.77 o 
   1  10   6      409.99      342.69     19.77 o 
   2  10   6      246.45      243.62     22.18 o 
   3  10   6     4194.60     4204.92     77.29 o 
   4  10   6     1246.26     1196.26     36.24 o 
   5  10   6     1506.43     1414.01     53.08 o 
   6  10   6      724.15      622.88     33.89 o 
   7  10   6     1223.38     1345.72     61.08 o 
   8  10   6      373.21      323.68     24.14 o 
   9  10   6      296.19      298.04     33.53 o 
  10  10   6      279.21      216.45     24.06 o 
  11  10   6      682.02      738.31     44.59 o 
  12  10   6        2.33       -0.75     13.37 o 
  13  10   6      836.99      865.60     52.05 o 
  14  10   6       55.81       21.47     21.58 o 
  15  10   6      615.99      755.97     79.96 o 
  16  10   6      147.70      161.85     41.47 o 
  17  10   6       39.89       12.44     28.75 o 
  18  10   6       46.94        2.44     28.37 o 
  19  10   6      154.96      256.17     78.84 o 
 -22  11   6        0.41      -12.99     25.27 o 
 -21  11   6      211.78      207.58     41.60 o 
 -20  11   6       16.11       26.46     27.98 o 
 -19  11   6      102.07       33.73     25.85 o 
 -18  11   6       27.40        7.34     21.23 o 
 -17  11   6      159.78      113.97     26.90 o 
 -16  11   6      173.88      183.94     29.81 o 
 -15  11   6       79.81       97.30     23.70 o 
 -14  11   6       54.46       39.94     19.00 o 
 -13  11   6      502.22      506.57     41.48 o 
 -12  11   6     2099.83     2106.99     75.51 o 
 -11  11   6       32.00       35.75     16.41 o 
 -10  11   6      261.39      258.75     33.31 o 
  -9  11   6      899.47      915.57     58.43 o 
  -8  11   6     2882.99     2916.52     87.57 o 
  -7  11   6       99.25       99.30     19.97 o 
  -6  11   6     2488.97     2581.18     79.22 o 
  -5  11   6        1.60        6.13     12.80 o 
  -4  11   6     3244.31     2972.00     98.93 o 
  -3  11   6     1136.70     1241.78     59.17 o 
  -2  11   6      155.25       94.31     27.59 o 
  -1  11   6     1807.84     1816.54    134.18 o 
   0  11   6     3948.02     3943.43     87.82 o 
   1  11   6       41.05       31.75     12.81 o 
   2  11   6      373.00      374.01     21.36 o 
   3  11   6       24.09       13.01      8.59 o 
   4  11   6        7.52       18.93     10.16 o 
   5  11   6     1579.33     1626.53     54.99 o 
   6  11   6      964.32      938.40     41.36 o 
   7  11   6       30.56       13.06     11.59 o 
   8  11   6        6.07        5.06     10.99 o 
   9  11   6       43.27       23.41     13.76 o 
  10  11   6       96.23       65.79     16.58 o 
  11  11   6       14.31       29.01     15.06 o 
  12  11   6     1511.13     1851.38     96.32 o 
  13  11   6       86.98       82.68     22.54 o 
  14  11   6       97.55       53.65     21.18 o 
  15  11   6      348.40      343.00     43.56 o 
  16  11   6       72.87       64.52     32.55 o 
  17  11   6      112.78      103.41     38.02 o 
  18  11   6       24.40       16.15     46.70 o 
  19  11   6       82.49       48.59     51.93 o 
 -22  12   6       86.69      121.62     49.61 o 
 -21  12   6      113.08      110.27     38.34 o 
 -20  12   6       70.13       48.73     29.71 o 
 -19  12   6       96.42       64.86     28.71 o 
 -18  12   6       66.44       51.27     28.91 o 
 -17  12   6      742.49      849.47     66.72 o 
 -16  12   6      252.55      203.95     32.12 o 
 -15  12   6      126.19       80.24     23.52 o 
 -14  12   6      121.82      112.61     24.82 o 
 -13  12   6       60.88       41.14     19.51 o 
 -12  12   6        0.25        1.53     16.27 o 
 -11  12   6       68.44       49.61     18.09 o 
 -10  12   6      241.63      218.28     28.14 o 
  -9  12   6      480.29      395.86     33.59 o 
  -8  12   6      661.07      731.37     40.60 o 
  -7  12   6       65.08      104.81     22.42 o 
  -6  12   6      910.27      714.72     42.66 o 
  -5  12   6       95.30       87.24     19.07 o 
  -4  12   6      247.19      230.71     30.58 o 
  -3  12   6      897.90      835.66     51.47 o 
  -2  12   6     1287.51     1309.52     60.79 o 
  -1  12   6     1043.26      946.19     45.98 o 
   0  12   6      550.19      529.08     43.85 o 
   1  12   6      545.67      596.83     37.39 o 
   2  12   6     1513.63     1501.91     40.59 o 
   3  12   6       62.22       59.09     11.23 o 
   4  12   6     1456.09     1398.12     40.77 o 
   5  12   6      438.47      412.90     47.80 o 
   6  12   6      184.90      194.84     20.26 o 
   7  12   6      342.32      427.36     31.73 o 
   8  12   6      571.41      564.13     32.48 o 
   9  12   6      442.40      479.72     33.37 o 
  10  12   6        5.39       -1.85     12.85 o 
  11  12   6      259.00      226.84     26.18 o 
  12  12   6      552.68      540.40     37.84 o 
  13  12   6      226.15      155.79     27.34 o 
  14  12   6        7.01        4.77     19.08 o 
  15  12   6       11.82        3.55     20.22 o 
  16  12   6      741.18      874.30     96.13 o 
  17  12   6      263.01      279.88     72.44 o 
  18  12   6       83.28        5.53     43.79 o 
 -21  13   6      234.88      262.08     46.96 o 
 -20  13   6      421.15      474.33     83.88 o 
 -19  13   6       98.89       77.72     31.68 o 
 -18  13   6        1.80       19.62     25.26 o 
 -17  13   6      146.90       98.50     30.65 o 
 -16  13   6       22.44        1.00     23.43 o 
 -15  13   6       16.04       14.74     20.93 o 
 -14  13   6      962.11     1008.13     59.64 o 
 -13  13   6      199.54      147.15     26.97 o 
 -12  13   6      624.62      732.15     51.33 o 
 -11  13   6      201.89      159.49     24.72 o 
 -10  13   6      109.18      131.19     24.43 o 
  -9  13   6        9.55       -6.55     12.80 o 
  -8  13   6      580.67      581.94     42.60 o 
  -7  13   6      114.18       71.96     18.48 o 
  -6  13   6      132.88       49.44     16.83 o 
  -5  13   6       92.80       20.56     14.90 o 
  -4  13   6       36.67       51.70     23.85 o 
  -3  13   6        3.72        2.59     14.98 o 
  -2  13   6       46.16       55.96     18.27 o 
  -1  13   6      216.01      163.66     27.80 o 
   0  13   6      184.79      152.87     30.18 o 
   1  13   6      866.39      898.64     62.25 o 
   2  13   6       30.20       18.63     10.54 o 
   3  13   6      723.92      823.15     32.60 o 
   4  13   6      558.99      477.79     26.46 o 
   5  13   6        0.00       18.03     12.00 o 
   6  13   6       32.60       20.37     12.85 o 
   7  13   6      632.20      625.26     52.34 o 
   8  13   6       15.35       12.63     13.85 o 
   9  13   6       42.02       18.44     18.38 o 
  10  13   6       52.83       50.90     17.70 o 
  11  13   6      862.80      809.58     44.59 o 
  12  13   6      271.78      294.50     30.03 o 
  13  13   6      307.30      330.56     33.26 o 
  14  13   6       86.61       54.81     24.90 o 
  15  13   6       20.68       -5.56     22.28 o 
  16  13   6      138.81      174.86     35.29 o 
  17  13   6      130.65       94.55     57.17 o 
 -20  14   6       25.18       -7.08     28.09 o 
 -19  14   6      182.60      185.04     41.28 o 
 -18  14   6       12.97      -14.24     24.35 o 
 -17  14   6      139.37      141.73     34.77 o 
 -16  14   6      213.77      189.87     40.05 o 
 -15  14   6      504.79      628.21     59.42 o 
 -14  14   6       91.55       49.76     22.53 o 
 -13  14   6       72.44       45.58     19.11 o 
 -12  14   6        4.86      -12.11     14.94 o 
 -11  14   6      440.05      470.63     37.27 o 
 -10  14   6       81.65       83.64     20.35 o 
  -9  14   6      258.11      241.64     27.24 o 
  -8  14   6        4.00       -4.29     13.73 o 
  -7  14   6       41.75       42.23     20.70 o 
  -6  14   6      119.94      106.99     21.35 o 
  -5  14   6      164.28      157.57     37.54 o 
  -4  14   6      470.48      480.13     38.09 o 
  -3  14   6       85.35       59.54     19.57 o 
  -2  14   6       55.70       22.93     17.62 o 
  -1  14   6      125.34      139.45     22.69 o 
   0  14   6      892.79      922.15     48.94 o 
   1  14   6      210.82      253.20     26.68 o 
   2  14   6       17.11       23.77     11.36 o 
   3  14   6      295.66      279.78     37.71 o 
   4  14   6      141.91      130.49     20.17 o 
   5  14   6      170.40      160.05     21.64 o 
   6  14   6      491.46      567.80     36.76 o 
   7  14   6       12.26       10.72     12.98 o 
   8  14   6       76.90       51.73     20.49 o 
   9  14   6      111.50       66.84     18.37 o 
  10  14   6      152.77      119.51     21.83 o 
  11  14   6      271.15      238.47     32.07 o 
  12  14   6       23.02       47.53     19.10 o 
  13  14   6        0.73        2.89     19.17 o 
  14  14   6     1450.72     1596.30     85.20 o 
  15  14   6       94.23       74.17     29.47 o 
  16  14   6       57.37       54.52     32.57 o 
 -19  15   6      257.49      279.75     46.76 o 
 -18  15   6       67.73       39.02     46.00 o 
 -17  15   6      182.46      160.84     46.89 o 
 -16  15   6       69.49       46.64     28.24 o 
 -15  15   6       95.61      128.02     33.22 o 
 -14  15   6       81.82       70.48     37.01 o 
 -13  15   6      155.17      184.61     37.84 o 
 -12  15   6      538.21      570.68     42.63 o 
 -11  15   6       78.37       68.23     20.58 o 
 -10  15   6      215.36      220.65     54.96 o 
  -9  15   6        2.42        3.90     15.35 o 
  -8  15   6        0.20       22.25     15.64 o 
  -7  15   6        5.29        7.52     15.38 o 
  -6  15   6      572.69      584.33     43.96 o 
  -5  15   6        9.45       -3.46     15.45 o 
  -4  15   6      350.47      324.17     33.11 o 
  -3  15   6      537.52      444.86     37.70 o 
  -2  15   6      645.30      592.33     48.69 o 
  -1  15   6      331.88      281.93     31.17 o 
   0  15   6       31.82       29.19     13.57 o 
   1  15   6      221.79      215.70     22.49 o 
   2  15   6       17.63       32.10     14.01 o 
   3  15   6       67.93       74.88     18.13 o 
   4  15   6        7.36       32.31     15.16 o 
   5  15   6      532.74      523.16     35.91 o 
   6  15   6       96.74      145.17     25.20 o 
   7  15   6      313.88      310.93     29.57 o 
   8  15   6       47.48       14.21     17.63 o 
   9  15   6      245.91      220.40     43.36 o 
  10  15   6      721.03      796.74     45.73 o 
  11  15   6       23.46       29.61     19.06 o 
  12  15   6       99.19       92.87     22.53 o 
  13  15   6       38.97       20.30     28.89 o 
  14  15   6      381.60      397.68     48.19 o 
  15  15   6        0.70      -25.99     21.45 o 
 -18  16   6      507.08      599.17     65.26 o 
 -17  16   6      180.14      174.55     65.73 o 
 -16  16   6       83.73       77.30     31.78 o 
 -15  16   6       11.74       23.72     25.62 o 
 -14  16   6        0.85        4.55     22.91 o 
 -13  16   6       58.80       27.13     26.04 o 
 -12  16   6        0.02        2.25     20.47 o 
 -11  16   6      802.57      937.93     93.43 o 
 -10  16   6      920.81     1090.09     56.99 o 
  -9  16   6      184.33      168.19     34.39 o 
  -8  16   6       58.22       58.11     18.69 o 
  -7  16   6       46.62       33.38     18.21 o 
  -6  16   6       32.18       58.83     19.87 o 
  -5  16   6       34.25       37.49     18.32 o 
  -4  16   6      181.15      198.06     28.56 o 
  -3  16   6      473.07      424.30     37.40 o 
  -2  16   6        0.53        3.67     15.50 o 
  -1  16   6       95.45       64.90     17.17 o 
   0  16   6        7.81       10.87     13.54 o 
   1  16   6      542.45      520.16     33.42 o 
   2  16   6       66.48       73.57     17.11 o 
   3  16   6       51.08       13.37     16.90 o 
   4  16   6      342.59      328.18     34.56 o 
   5  16   6     1045.14     1115.83     50.77 o 
   6  16   6       15.64       35.06     17.27 o 
   7  16   6        0.56        1.45     16.17 o 
   8  16   6      110.39      112.98     24.34 o 
   9  16   6        9.41        9.20     17.46 o 
  10  16   6        5.67       -2.06     18.49 o 
  11  16   6        0.13       -8.07     17.74 o 
  12  16   6      112.09      106.26     26.79 o 
  13  16   6       36.53       33.65     23.79 o 
  14  16   6       39.53        9.58     32.26 o 
 -16  17   6      108.87      142.76     39.91 o 
 -15  17   6        8.97       10.15     27.62 o 
 -14  17   6        0.05      -16.40     24.31 o 
 -13  17   6        0.03       23.28     26.41 o 
 -12  17   6      440.53      253.73     62.36 o 
 -11  17   6       69.71       59.32     27.74 o 
 -10  17   6        4.60        0.45     20.81 o 
  -9  17   6      478.53      527.93     46.42 o 
  -8  17   6        5.60        2.98     18.13 o 
  -7  17   6        9.67        9.39     16.59 o 
  -6  17   6       22.29       16.80     17.76 o 
  -5  17   6       56.37       65.25     22.20 o 
  -4  17   6        0.53       -2.51     16.95 o 
  -3  17   6      195.59      116.28     32.87 o 
  -2  17   6      190.17      198.92     27.25 o 
  -1  17   6       89.43       91.26     17.37 o 
   0  17   6      546.68      553.84     32.08 o 
   1  17   6      300.47      299.04     30.27 o 
   2  17   6      313.03      308.35     30.63 o 
   3  17   6       60.42       40.18     20.49 o 
   4  17   6      203.27      224.29     31.68 o 
   5  17   6      348.64      396.31     39.90 o 
   6  17   6      133.31      154.57     26.93 o 
   7  17   6       30.21       22.76     19.71 o 
   8  17   6        4.24        3.58     18.12 o 
   9  17   6       49.06       69.35     23.29 o 
  10  17   6       50.73       54.07     23.50 o 
  11  17   6      129.54      152.89     30.38 o 
  12  17   6       27.92       -1.92     22.09 o 
  13  17   6      251.89      217.07     55.85 o 
 -15  18   6       66.79       69.03     46.79 o 
 -14  18   6        2.34       17.08     28.25 o 
 -13  18   6      280.39      380.88     53.85 o 
 -12  18   6       17.58       48.75     30.67 o 
 -11  18   6       83.41       62.25     31.88 o 
 -10  18   6      211.05      220.78     40.78 o 
  -9  18   6      301.96      285.20     43.04 o 
  -8  18   6       11.16       -2.06     22.38 o 
  -7  18   6        3.87       20.88     24.18 o 
  -6  18   6        0.70       15.80     20.40 o 
  -5  18   6      249.60      318.39     54.94 o 
  -4  18   6      763.32      839.61     48.35 o 
  -3  18   6      185.56      128.28     24.21 o 
  -2  18   6      431.67      473.97     34.57 o 
  -1  18   6       12.62        2.90     14.30 o 
   0  18   6       17.06        2.78     13.79 o 
   1  18   6        0.35       12.37     14.14 o 
   2  18   6        0.05       -1.17     16.63 o 
   3  18   6      491.69      544.47     52.37 o 
   4  18   6      493.23      525.84     52.96 o 
   5  18   6        1.65        7.71     20.96 o 
   6  18   6        0.02      -13.48     19.32 o 
   7  18   6      132.78      102.33     31.39 o 
   8  18   6      179.77      222.35     31.96 o 
   9  18   6      252.11      259.42     34.97 o 
  10  18   6      133.97      139.25     34.85 o 
  11  18   6      229.64      231.84     35.08 o 
 -13  19   6        8.42       62.97     61.17 o 
 -12  19   6       25.75       19.19     32.62 o 
 -11  19   6       34.73       39.99     34.97 o 
 -10  19   6      113.76      134.01     47.06 o 
  -9  19   6       10.31       35.64     27.22 o 
  -8  19   6      526.58      715.25     66.41 o 
  -7  19   6        9.88       25.50     24.93 o 
  -6  19   6        2.20        3.42     19.28 o 
  -5  19   6        5.99       -5.26     20.57 o 
  -4  19   6      101.68       49.08     23.38 o 
  -3  19   6      167.02      169.66     26.99 o 
  -2  19   6      411.60      481.36     39.07 o 
  -1  19   6        3.28       12.50     16.83 o 
   0  19   6      332.20      381.94     32.14 o 
   1  19   6       25.82       25.88     18.99 o 
   2  19   6      319.32      311.85     36.05 o 
   3  19   6      141.85      140.95     34.39 o 
   4  19   6      155.11      228.49     37.08 o 
   5  19   6        0.35       -4.09     21.85 o 
   6  19   6      248.95      196.06     37.69 o 
   7  19   6       22.79       32.31     27.43 o 
   8  19   6      358.87      311.30     44.97 o 
   9  19   6      157.77      116.02     29.41 o 
 -10  20   6      168.66      258.44     55.33 o 
  -9  20   6        4.66       12.04     31.40 o 
  -8  20   6      281.62      383.30     50.83 o 
  -7  20   6      215.37      119.95     37.87 o 
  -6  20   6       44.86       67.03     30.53 o 
  -5  20   6      278.49      273.36     43.36 o 
  -4  20   6       80.96      127.79     34.37 o 
  -3  20   6     1042.09      965.60    107.56 o 
  -2  20   6       81.42       21.51     23.07 o 
  -1  20   6       20.69        8.47     21.39 o 
   0  20   6      140.57      124.16     52.49 o 
   1  20   6      426.50      393.56     49.63 o 
   2  20   6      278.51      234.83     53.29 o 
   3  20   6      180.99      125.53     34.59 o 
   4  20   6      134.92      141.06     77.14 o 
   5  20   6       17.68       25.69     34.86 o 
   6  20   6      227.15      201.54     80.01 o 
   7  20   6      347.82      437.73    101.03 o 
  -7  21   6       64.38       62.13     30.57 o 
  -6  21   6       53.93       14.57     28.45 o 
  -5  21   6        1.75        3.49     25.64 o 
  -4  21   6      111.15       79.53     31.11 o 
  -3  21   6        3.52        4.99     24.90 o 
  -2  21   6      587.65      615.82     59.11 o 
  -1  21   6       97.73       72.65     26.86 o 
   0  21   6      523.86      442.13     52.92 o 
   1  21   6       41.83       39.56     27.10 o 
   2  21   6      671.58      660.19     69.80 o 
   3  21   6      330.92      428.59     68.21 o 
 -25   1   7        0.43      -17.62     24.40 o 
 -24   1   7       55.33       47.98     27.43 o 
 -23   1   7      122.07      115.67     30.95 o 
 -22   1   7       20.00       19.95     23.21 o 
 -21   1   7      452.39      535.30     48.72 o 
 -20   1   7       47.32       91.96     25.61 o 
 -19   1   7       34.44       43.53     20.77 o 
 -18   1   7       43.19       41.01     17.56 o 
 -17   1   7      256.97      206.73     24.65 o 
 -16   1   7        8.68        8.99     11.62 o 
 -15   1   7       37.43       39.29     11.73 o 
 -14   1   7       94.42       86.69     13.37 o 
 -13   1   7     2290.31     2268.77     46.92 o 
 -12   1   7       37.76       52.13      9.74 o 
 -11   1   7      108.16      111.67     11.92 o 
 -10   1   7      104.23      101.47     10.22 o 
  -9   1   7      205.65      209.02     14.93 o 
  -8   1   7       47.30       50.91      9.72 o 
  -7   1   7      102.26      149.66     13.25 o 
  -6   1   7     1051.71      979.50     29.24 o 
  -5   1   7      397.08      426.44     19.97 o 
  -4   1   7     1620.61     1757.12     38.25 o 
  -3   1   7      150.31      100.05     16.12 o 
  -2   1   7       33.21       15.81      5.62 o 
  -1   1   7      168.87      115.94     11.79 o 
   0   1   7     1251.16     1213.17     30.09 o 
   1   1   7      624.40      551.63     17.97 o 
   2   1   7     3382.45     3541.83     54.73 o 
   3   1   7        2.68        6.88      5.99 o 
   4   1   7     1918.02     1740.81     37.94 o 
   5   1   7     2183.53     2157.90     50.08 o 
   6   1   7       13.15       14.19      8.51 o 
   7   1   7     1575.38     1476.61     50.30 o 
   8   1   7      680.39      773.01     49.89 o 
   9   1   7      426.24      387.47     29.69 o 
  10   1   7        0.01       -0.32     10.68 o 
  11   1   7       43.22       40.72     15.22 o 
  12   1   7     1221.06     1210.18     52.90 o 
  13   1   7       36.97       28.63     15.00 o 
  14   1   7       73.84       60.48     17.50 o 
  15   1   7       72.03       36.42     17.46 o 
  16   1   7      175.93      305.82     39.01 o 
  17   1   7        0.11       13.42     19.64 o 
  18   1   7        7.36        4.61     20.18 o 
  19   1   7      336.99      324.16     69.90 o 
  20   1   7        0.56       21.22     32.29 o 
  21   1   7       78.47       64.22     39.07 o 
 -25   2   7       24.32       25.54     30.62 o 
 -24   2   7       69.30       77.38     29.76 o 
 -23   2   7       63.37      130.30     32.13 o 
 -22   2   7       18.62        5.15     22.53 o 
 -21   2   7      160.77      135.44     30.69 o 
 -20   2   7      713.68      729.51     53.64 o 
 -19   2   7      685.43      719.31     50.18 o 
 -18   2   7      397.54      398.48     35.14 o 
 -17   2   7      402.76      369.30     27.90 o 
 -16   2   7       54.11       42.49     14.07 o 
 -15   2   7     1077.72     1092.77     40.85 o 
 -14   2   7     1420.08     1360.13     39.22 o 
 -13   2   7        3.64       10.41      9.37 o 
 -12   2   7      297.51      258.39     17.82 o 
 -11   2   7     5902.91     5851.81     84.35 o 
 -10   2   7     2791.33     2765.26     47.54 o 
  -9   2   7      872.18      780.18     28.04 o 
  -8   2   7     5915.56     5771.29    106.79 o 
  -7   2   7      404.17      428.52     21.51 o 
  -6   2   7      780.85      871.80     30.08 o 
  -5   2   7      583.46      574.75     22.52 o 
  -4   2   7       98.04      106.23     12.16 o 
  -3   2   7       89.47      117.05     10.25 o 
  -2   2   7      362.76      317.32     18.80 o 
  -1   2   7      536.29      440.48     17.42 o 
   0   2   7     1388.63     1367.48     30.17 o 
   1   2   7        1.98       12.65      5.51 o 
   2   2   7      291.04      259.99     13.14 o 
   3   2   7     4608.21     4698.26     73.16 o 
   4   2   7     1618.06     1786.84     38.62 o 
   5   2   7        8.32       33.16      8.53 o 
   6   2   7      112.48       82.20     13.41 o 
   7   2   7     4714.44     4575.33     96.16 o 
   8   2   7       61.17       35.76     12.31 o 
   9   2   7      899.69      911.30     57.15 o 
  10   2   7      605.62      612.40     59.26 o 
  11   2   7        2.41       10.45     12.17 o 
  12   2   7      336.62      299.05     28.80 o 
  13   2   7        0.14       10.21     13.64 o 
  14   2   7     1221.27     1210.98     76.79 o 
  15   2   7      192.86      203.45     32.02 o 
  16   2   7       92.13      118.96     33.18 o 
  17   2   7      578.97      605.12     52.87 o 
  18   2   7       58.17       57.27     25.81 o 
  19   2   7       31.08       44.22     26.25 o 
  20   2   7      278.01      242.17     49.68 o 
  21   2   7        0.29      -33.37     29.47 o 
 -25   3   7       31.60       15.31     27.72 o 
 -24   3   7      125.35      115.50     33.05 o 
 -23   3   7       59.44       45.37     26.37 o 
 -22   3   7        1.56      -11.96     21.16 o 
 -21   3   7      423.07      512.32     48.85 o 
 -20   3   7      144.66      110.88     26.84 o 
 -19   3   7       38.01       34.74     15.63 o 
 -18   3   7      548.94      604.11     35.46 o 
 -17   3   7      111.70       84.96     17.41 o 
 -16   3   7     1092.22     1036.76     41.75 o 
 -15   3   7       42.23       15.65     12.28 o 
 -14   3   7     1102.86     1155.82     41.69 o 
 -13   3   7     1929.73     1728.50     49.41 o 
 -12   3   7      356.50      390.69     22.43 o 
 -11   3   7       59.49       58.74     10.05 o 
 -10   3   7      348.43      325.99     17.75 o 
  -9   3   7     7572.53     7689.11    117.53 o 
  -8   3   7     1526.50     1485.37     67.86 o 
  -7   3   7      310.17      302.95     19.35 o 
  -6   3   7     1365.25     1302.93     34.22 o 
  -5   3   7      763.77      796.04     24.90 o 
  -4   3   7      418.52      375.46     16.47 o 
  -3   3   7       56.53       99.73      9.90 o 
  -2   3   7      687.63      641.55     21.90 o 
  -1   3   7      894.33      864.21     23.37 o 
   0   3   7      245.48      267.91     17.37 o 
   1   3   7        5.17       -0.61      5.45 o 
   2   3   7        2.21        1.18      5.76 o 
   3   3   7      313.50      267.09     14.51 o 
   4   3   7      122.62      125.23     10.51 o 
   5   3   7      693.66      547.88     27.57 o 
   6   3   7     1384.17     1372.21     52.81 o 
   7   3   7       50.09       32.97      9.46 o 
   8   3   7     2108.64     1946.91     60.65 o 
   9   3   7     1182.88     1177.36     47.38 o 
  10   3   7        0.96        1.32     12.16 o 
  11   3   7     1339.12     1199.65     50.61 o 
  12   3   7       26.29       -7.00     13.94 o 
  13   3   7        1.00       23.65     16.54 o 
  14   3   7      145.29      203.03     30.93 o 
  15   3   7      639.44      613.62     99.13 o 
  16   3   7       43.94       34.99     21.53 o 
  17   3   7      183.08      141.76     31.09 o 
  18   3   7       15.14       33.52     22.81 o 
  19   3   7       18.60       31.27     25.25 o 
  20   3   7      237.78      342.74     46.11 o 
  21   3   7      258.85      127.64     45.03 o 
 -25   4   7      493.82      600.72     57.88 o 
 -24   4   7      411.29      483.86     60.75 o 
 -23   4   7      273.36      206.61     36.05 o 
 -22   4   7      593.19      720.77     94.40 o 
 -21   4   7     1199.94     1346.43     62.93 o 
 -20   4   7       33.67       31.59     16.56 o 
 -19   4   7      207.68      205.29     26.86 o 
 -18   4   7       91.51      103.70     22.32 o 
 -17   4   7      496.54      504.98     32.30 o 
 -16   4   7      173.40      117.66     20.88 o 
 -15   4   7      510.21      491.05     30.63 o 
 -14   4   7      487.95      454.87     28.58 o 
 -13   4   7      988.04     1064.15     39.93 o 
 -12   4   7     1118.35     1144.06     35.20 o 
 -11   4   7     2233.52     2106.07     52.74 o 
 -10   4   7     2010.27     1969.92     43.63 o 
  -9   4   7      198.11      207.86     23.13 o 
  -8   4   7     1672.53     1660.14     48.72 o 
  -7   4   7      772.07      697.93     33.34 o 
  -6   4   7        7.99       11.35     11.11 o 
  -5   4   7     2509.83     2390.49     47.84 o 
  -4   4   7     1995.97     2064.69     40.11 o 
  -3   4   7      560.42      614.58     20.22 o 
  -2   4   7        0.93       -1.70      5.13 o 
  -1   4   7     1847.65     1961.49     38.22 o 
   0   4   7      997.25      988.21     24.31 o 
   1   4   7        1.99        4.26      5.52 o 
   2   4   7      446.28      345.97     15.77 o 
   3   4   7       98.08      102.11     10.19 o 
   4   4   7     4001.67     3958.65     77.19 o 
   5   4   7      247.78      263.81     34.69 o 
   6   4   7     3317.05     3188.25     73.83 o 
   7   4   7     3572.94     3653.36     73.23 o 
   8   4   7      667.22      678.35     36.62 o 
   9   4   7     1376.46     1227.29     55.23 o 
  10   4   7     2454.51     2250.69     79.47 o 
  11   4   7      163.52      132.67     23.71 o 
  12   4   7      156.05      193.12     28.51 o 
  13   4   7       65.02       67.62     20.20 o 
  14   4   7      247.64      239.24     32.74 o 
  15   4   7       70.46       36.19     21.18 o 
  16   4   7       79.99       61.77     24.61 o 
  17   4   7       14.27       30.46     22.72 o 
  18   4   7       14.99       -4.00     21.35 o 
  19   4   7      314.51      321.33     52.29 o 
  20   4   7      376.02      352.79     45.47 o 
  21   4   7      210.27      240.51     41.32 o 
 -25   5   7       64.44       83.03     33.56 o 
 -24   5   7      336.90      350.81     81.93 o 
 -23   5   7       40.31       26.54     25.88 o 
 -22   5   7      486.13      435.88     57.55 o 
 -21   5   7        8.23        4.05     15.93 o 
 -20   5   7      476.32      489.51     41.54 o 
 -19   5   7      237.58      255.41     26.13 o 
 -18   5   7      445.50      484.36     35.07 o 
 -17   5   7        2.28        6.30     13.36 o 
 -16   5   7      153.80      163.51     20.31 o 
 -15   5   7      138.59       61.54     15.43 o 
 -14   5   7     2060.84     2036.32     69.78 o 
 -13   5   7     1743.49     1670.37     61.99 o 
 -12   5   7     2129.24     2116.24     56.17 o 
 -11   5   7      842.84      830.50     34.71 o 
 -10   5   7      880.15      815.75     32.51 o 
  -9   5   7     3769.68     3771.83     76.92 o 
  -8   5   7     1010.80      938.00     57.06 o 
  -7   5   7        0.30        4.06      9.34 o 
  -6   5   7      728.00      695.61     28.11 o 
  -5   5   7      868.88      836.67     25.76 o 
  -4   5   7      398.32      503.44     20.77 o 
  -3   5   7      926.34      872.96     25.80 o 
  -2   5   7        2.21        4.92      6.05 o 
  -1   5   7      515.81      424.46     17.08 o 
   0   5   7       14.07       24.36      6.83 o 
   1   5   7     8271.95     7935.39    129.34 o 
   2   5   7       17.17       12.92      6.59 o 
   3   5   7     1752.22     1798.65     42.98 o 
   4   5   7     1684.87     1479.58     51.19 o 
   5   5   7     1836.27     1775.80     59.71 o 
   6   5   7     3098.76     3231.34     84.04 o 
   7   5   7       19.40        6.50      9.28 o 
   8   5   7      489.71      472.28     26.87 o 
   9   5   7      527.82      514.62     38.31 o 
  10   5   7      120.71       75.71     23.61 o 
  11   5   7     2881.46     2757.13     92.64 o 
  12   5   7       35.83       32.74     18.83 o 
  13   5   7      383.05      335.56     37.08 o 
  14   5   7        2.27        8.45     17.55 o 
  15   5   7       64.64       48.75     22.15 o 
  16   5   7      512.86      505.01    109.50 o 
  17   5   7       27.86       42.22     23.32 o 
  18   5   7      263.35      186.02     35.37 o 
  19   5   7      466.32      374.44     50.30 o 
  20   5   7      248.80      234.49     40.77 o 
  21   5   7        0.21        8.08     27.77 o 
 -24   6   7      243.00      208.52     43.71 o 
 -23   6   7      126.68      135.04     34.03 o 
 -22   6   7        2.17        0.64     17.47 o 
 -21   6   7      147.13      132.60     23.15 o 
 -20   6   7      164.71      176.86     29.80 o 
 -19   6   7      153.86      149.40     22.19 o 
 -18   6   7      405.68      401.31     31.58 o 
 -17   6   7      597.95      637.64     41.68 o 
 -16   6   7       10.71        1.40     12.66 o 
 -15   6   7      434.90      497.79     54.52 o 
 -14   6   7      746.03      721.54     36.01 o 
 -13   6   7      310.23      303.91     32.46 o 
 -12   6   7      775.38      754.26     42.61 o 
 -11   6   7      561.72      515.61     29.11 o 
 -10   6   7      235.08      270.50     23.56 o 
  -9   6   7      237.69      187.80     20.04 o 
  -8   6   7       95.34       99.95     15.28 o 
  -7   6   7     1754.70     1637.92     47.54 o 
  -6   6   7     1098.51      973.01     33.40 o 
  -5   6   7      290.86      253.25     21.84 o 
  -4   6   7      591.16      501.55     20.40 o 
  -3   6   7      292.20      289.27     15.83 o 
  -2   6   7     3431.23     3396.40    119.60 o 
  -1   6   7     3101.61     3261.25     56.98 o 
   0   6   7      165.69      158.43     12.17 o 
   1   6   7       10.49        2.72      6.18 o 
   2   6   7       14.55       13.08      7.77 o 
   3   6   7      337.27      237.74     25.06 o 
   4   6   7     2682.05     2660.85     64.95 o 
   5   6   7      113.84      170.18     24.75 o 
   6   6   7      902.05      968.64     36.10 o 
   7   6   7       16.35       13.42     10.18 o 
   8   6   7     4401.22     4596.69    132.13 o 
   9   6   7       14.45       23.95     16.09 o 
  10   6   7      662.23      605.82     58.85 o 
  11   6   7      251.62      234.68     42.08 o 
  12   6   7       93.95       71.70     21.20 o 
  13   6   7     1233.92     1210.21     63.89 o 
  14   6   7      456.60      563.42     47.75 o 
  15   6   7       74.75       85.07     25.54 o 
  16   6   7      597.13      582.52     50.97 o 
  17   6   7       89.78      107.18     34.45 o 
  18   6   7      754.25      772.25     61.33 o 
  19   6   7      114.19      146.68     35.04 o 
  20   6   7       21.91        2.34     31.78 o 
 -24   7   7       35.86       62.00     30.63 o 
 -23   7   7      434.61      477.87     49.58 o 
 -22   7   7       45.64       80.01     23.71 o 
 -21   7   7       91.90       56.43     20.91 o 
 -20   7   7      156.24      163.62     25.70 o 
 -19   7   7       28.24       28.90     16.15 o 
 -18   7   7        1.78        6.14     14.61 o 
 -17   7   7        0.53       10.17     13.00 o 
 -16   7   7      724.21      776.11     51.97 o 
 -15   7   7      138.00      141.99     19.72 o 
 -14   7   7       30.83       29.00     13.16 o 
 -13   7   7     1844.35     1773.02     52.76 o 
 -12   7   7     1710.90     1794.59     64.48 o 
 -11   7   7      276.47      269.97     22.58 o 
 -10   7   7      333.40      364.39     27.20 o 
  -9   7   7      267.09      252.06     34.25 o 
  -8   7   7     4163.42     4371.88     95.64 o 
  -7   7   7       19.94       18.49     11.09 o 
  -6   7   7      278.32      248.87     22.25 o 
  -5   7   7      274.64      254.61     26.24 o 
  -4   7   7     1688.32     1642.83     46.23 o 
  -3   7   7      317.36      278.50     18.90 o 
  -2   7   7     3937.03     3943.58    138.25 o 
  -1   7   7     2215.65     2094.64     53.61 o 
   0   7   7       75.07       85.05     12.46 o 
   1   7   7      142.30      115.49     19.15 o 
   2   7   7     6826.77     6669.34    129.38 o 
   3   7   7       15.48       22.60     10.17 o 
   4   7   7     5053.14     4906.17    118.81 o 
   5   7   7      417.71      421.51     37.73 o 
   6   7   7     1116.20     1242.48     62.13 o 
   7   7   7      499.29      571.87     35.96 o 
   8   7   7       30.55       19.97     13.08 o 
   9   7   7      832.61      877.74     48.35 o 
  10   7   7     1016.08      948.91     70.68 o 
  11   7   7      535.05      467.96     61.02 o 
  12   7   7     1869.84     2026.16    101.17 o 
  13   7   7      303.50      206.49     40.18 o 
  14   7   7      711.98      713.69     68.02 o 
  15   7   7        6.50       31.59     27.46 o 
  16   7   7        6.42       13.00     24.87 o 
  17   7   7       95.22       16.20     27.81 o 
  18   7   7      479.94      428.70     60.00 o 
  19   7   7      324.23      322.50    103.57 o 
  20   7   7        4.85       28.61     51.71 o 
 -24   8   7      116.26      101.97     29.48 o 
 -23   8   7       25.89       51.79     24.09 o 
 -22   8   7       25.48       38.61     23.19 o 
 -21   8   7      233.35      212.19     30.73 o 
 -20   8   7       32.30       23.70     17.42 o 
 -19   8   7      106.15       82.79     20.36 o 
 -18   8   7     1384.52     1569.41     63.54 o 
 -17   8   7       20.69       33.10     15.41 o 
 -16   8   7      461.31      489.75     45.08 o 
 -15   8   7       15.85       38.93     14.70 o 
 -14   8   7       59.33       44.86     14.37 o 
 -13   8   7       55.13       11.07     11.63 o 
 -12   8   7       55.95       31.34     13.84 o 
 -11   8   7      795.02      757.56     42.03 o 
 -10   8   7     1173.91     1165.75     48.09 o 
  -9   8   7     1776.96     1520.94     60.87 o 
  -8   8   7      154.85      110.81     27.96 o 
  -7   8   7      327.61      262.96     27.29 o 
  -6   8   7        9.17       -2.41     10.18 o 
  -5   8   7      481.86      512.64     33.76 o 
  -4   8   7      127.72      140.84     14.43 o 
  -3   8   7     4399.63     4180.08    103.89 o 
  -2   8   7      592.20      545.91     53.93 o 
  -1   8   7     4932.34     5066.25    118.77 o 
   0   8   7      360.12      376.38     34.93 o 
   1   8   7      476.39      458.24     30.64 o 
   2   8   7     4814.90     4646.32     99.15 o 
   3   8   7      883.24      800.80     42.43 o 
   4   8   7     2990.15     3105.18     87.53 o 
   5   8   7      450.83      404.97     40.22 o 
   6   8   7      106.25       79.62     17.24 o 
   7   8   7      970.66      909.29     44.46 o 
   8   8   7        3.05       15.50     13.56 o 
   9   8   7     3335.03     3581.61    110.24 o 
  10   8   7      966.41      948.54    108.52 o 
  11   8   7       49.82       29.44     22.79 o 
  12   8   7     1071.52     1081.53     78.61 o 
  13   8   7      518.77      493.06     57.91 o 
  14   8   7       11.75       -0.68     22.82 o 
  15   8   7      226.15      232.41     42.88 o 
  16   8   7        4.92       27.93     28.80 o 
  17   8   7     1904.37     2142.12    114.79 o 
  18   8   7      104.45      181.69     53.46 o 
  19   8   7       27.17       45.91     37.39 o 
 -23   9   7      149.88      114.54     31.38 o 
 -22   9   7       27.83       29.51     25.64 o 
 -21   9   7        0.35        3.51     22.36 o 
 -20   9   7       12.80       -7.80     20.89 o 
 -19   9   7      363.54      315.46     40.49 o 
 -18   9   7      280.78      264.29     32.48 o 
 -17   9   7        1.90       -0.65     15.69 o 
 -16   9   7      470.06      421.93     35.69 o 
 -15   9   7      156.31      154.42     23.71 o 
 -14   9   7        0.61        5.07     13.53 o 
 -13   9   7      184.96      157.75     22.32 o 
 -12   9   7      378.63      422.56     32.94 o 
 -11   9   7       88.35      103.30     18.85 o 
 -10   9   7      259.02      231.92     25.18 o 
  -9   9   7      563.58      489.80     37.18 o 
  -8   9   7      328.22      361.00     32.50 o 
  -7   9   7      312.83      305.70     29.58 o 
  -6   9   7      151.13       99.39     27.60 o 
  -5   9   7        4.18        2.48     11.45 o 
  -4   9   7     1838.52     1943.44     63.92 o 
  -3   9   7     1636.91     1561.84     56.27 o 
  -2   9   7      262.33      262.87     30.25 o 
  -1   9   7     1485.84     1527.03     72.14 o 
   0   9   7       71.76       82.93     32.78 o 
   1   9   7     2926.00     2902.71     72.64 o 
   2   9   7     1090.87     1072.40     41.71 o 
   3   9   7     1583.73     1671.67     62.76 o 
   4   9   7        0.31        3.10     11.59 o 
   5   9   7      303.65      316.45     50.50 o 
   6   9   7      195.05      208.84     25.43 o 
   7   9   7      109.76      101.69     19.73 o 
   8   9   7      703.16      664.38     41.17 o 
   9   9   7        6.39       14.57     16.84 o 
  10   9   7       47.21       33.58     18.71 o 
  11   9   7        6.81       20.32     22.66 o 
  12   9   7      431.96      392.42    134.05 o 
  13   9   7      156.28      109.27     33.88 o 
  14   9   7        0.70       31.82     26.90 o 
  15   9   7       17.82        9.23     25.38 o 
  16   9   7      555.99      474.08     62.30 o 
  17   9   7        1.13       -1.67     27.65 o 
  18   9   7       53.98       73.59     36.63 o 
  19   9   7        5.52       44.90     32.92 o 
 -23  10   7      121.48      108.29     35.74 o 
 -22  10   7        0.60       21.91     25.43 o 
 -21  10   7        2.28       30.82     24.90 o 
 -20  10   7      124.43      143.79     32.62 o 
 -19  10   7       65.73       51.75     23.41 o 
 -18  10   7       76.21       43.25     20.61 o 
 -17  10   7       50.14       37.03     20.62 o 
 -16  10   7      241.50      212.96     36.16 o 
 -15  10   7      803.40      820.68     47.53 o 
 -14  10   7      647.55      617.10     41.56 o 
 -13  10   7      389.35      380.03     32.89 o 
 -12  10   7      194.46      142.95     25.52 o 
 -11  10   7      152.29      103.99     20.89 o 
 -10  10   7      533.50      567.18     55.09 o 
  -9  10   7      109.74      113.08     22.09 o 
  -8  10   7     1008.60     1076.16     52.59 o 
  -7  10   7        0.05       13.55     13.26 o 
  -6  10   7       87.66       70.30     19.37 o 
  -5  10   7      128.76      157.45     35.06 o 
  -4  10   7      560.83      609.77     38.22 o 
  -3  10   7     1113.05     1050.23     48.77 o 
  -2  10   7      541.29      571.72     56.24 o 
  -1  10   7       11.98       12.02     13.28 o 
   0  10   7     2362.46     2513.72     75.36 o 
   1  10   7      583.85      545.79     31.65 o 
   2  10   7       12.43        3.95     10.36 o 
   3  10   7      212.17      169.21     23.81 o 
   4  10   7      145.70      130.10     21.70 o 
   5  10   7      268.16      295.05     36.95 o 
   6  10   7      481.03      432.02     34.69 o 
   7  10   7      163.23      186.08     34.41 o 
   8  10   7      380.74      413.99     31.24 o 
   9  10   7       71.85       50.60     17.51 o 
  10  10   7      345.72      287.62     31.66 o 
  11  10   7      515.95      528.63     60.35 o 
  12  10   7        0.86       16.65     24.58 o 
  13  10   7       44.48       97.09     33.80 o 
  14  10   7        2.08       -0.53     29.82 o 
  15  10   7      105.16      109.21     36.03 o 
  16  10   7       59.82       57.62     32.81 o 
  17  10   7       19.20       35.83     32.77 o 
  18  10   7      288.39      362.80     60.28 o 
 -22  11   7        1.28       10.07     28.43 o 
 -21  11   7      125.32       83.56     33.90 o 
 -20  11   7       22.06        1.60     25.03 o 
 -19  11   7       83.53       86.41     29.74 o 
 -18  11   7      200.77      157.23     35.45 o 
 -17  11   7       33.26       11.46     20.90 o 
 -16  11   7      195.47      210.18     32.19 o 
 -15  11   7      107.99       56.35     22.91 o 
 -14  11   7        1.82       28.67     18.01 o 
 -13  11   7      135.82      127.10     24.76 o 
 -12  11   7      197.70      196.09     44.97 o 
 -11  11   7      664.09      728.94     49.32 o 
 -10  11   7      389.39      409.48     33.56 o 
  -9  11   7      261.10      196.87     26.58 o 
  -8  11   7      121.05      110.41     24.19 o 
  -7  11   7      178.73      176.61     25.28 o 
  -6  11   7      591.47      692.25     43.16 o 
  -5  11   7      657.04      751.29     51.08 o 
  -4  11   7      401.82      383.73     33.34 o 
  -3  11   7       17.50       -2.75     12.67 o 
  -2  11   7     1544.32     1388.80     65.61 o 
  -1  11   7      250.51      177.58     27.76 o 
   0  11   7      213.94      191.13     28.43 o 
   1  11   7      632.42      583.05     33.54 o 
   2  11   7      235.53      211.37     22.59 o 
   3  11   7      123.57      148.50     26.97 o 
   4  11   7       77.83       70.92     15.65 o 
   5  11   7       75.32       70.62     17.07 o 
   6  11   7       16.46       15.92     13.22 o 
   7  11   7        0.16        5.93     12.26 o 
   8  11   7      209.23      180.20     23.48 o 
   9  11   7      412.67      467.09     37.91 o 
  10  11   7        9.98       -1.67     15.80 o 
  11  11   7      443.00      499.76     61.46 o 
  12  11   7      151.74      147.63     36.49 o 
  13  11   7      185.29      125.73     31.67 o 
  14  11   7      140.37      116.74     38.04 o 
  15  11   7      410.95      345.48     54.97 o 
  16  11   7       46.46       82.49     36.66 o 
  17  11   7      185.90      207.37     47.12 o 
  18  11   7       21.14       18.60     31.52 o 
 -21  12   7       71.62       55.82     31.34 o 
 -20  12   7       49.68       44.58     29.98 o 
 -19  12   7       10.40       21.80     26.55 o 
 -18  12   7      266.47      165.47     44.59 o 
 -17  12   7        2.71       -3.73     19.52 o 
 -16  12   7      191.67      197.95     38.01 o 
 -15  12   7      384.52      437.86     60.81 o 
 -14  12   7      392.48      356.82     38.39 o 
 -13  12   7        4.06       11.59     18.39 o 
 -12  12   7       19.88       -0.58     17.09 o 
 -11  12   7       27.94       22.12     15.89 o 
 -10  12   7     1353.31     1472.10     58.72 o 
  -9  12   7       11.32       22.41     14.28 o 
  -8  12   7       35.25       23.85     16.58 o 
  -7  12   7      153.74      150.94     25.01 o 
  -6  12   7      320.79      352.49     33.49 o 
  -5  12   7      261.44      245.53     36.41 o 
  -4  12   7      535.36      483.65     46.76 o 
  -3  12   7       42.02       25.63     17.36 o 
  -2  12   7     1039.71     1080.69     85.18 o 
  -1  12   7       39.14       19.14     14.36 o 
   0  12   7       72.45       29.97     18.46 o 
   1  12   7      197.73      131.39     19.55 o 
   2  12   7      153.81      136.76     22.87 o 
   3  12   7        5.71       -2.65     14.67 o 
   4  12   7       76.85       70.92     21.83 o 
   5  12   7      695.45      762.15     51.63 o 
   6  12   7      144.42      128.18     28.44 o 
   7  12   7       68.36       68.53     17.36 o 
   8  12   7      155.06      137.38     22.08 o 
   9  12   7      412.28      378.58     37.18 o 
  10  12   7       75.59       49.31     21.56 o 
  11  12   7        7.79       46.27     21.32 o 
  12  12   7      456.42      520.55     52.60 o 
  13  12   7       40.45       26.11     25.92 o 
  14  12   7      201.89      222.98     46.43 o 
  15  12   7        1.56      -27.13     23.76 o 
  16  12   7      195.59      191.40     47.59 o 
  17  12   7      257.09      236.09     61.90 o 
 -20  13   7      455.63      600.97     65.39 o 
 -19  13   7      467.09      463.15     67.64 o 
 -18  13   7        0.18       16.27     24.46 o 
 -17  13   7      206.75      184.69     38.21 o 
 -16  13   7       15.25        0.62     22.56 o 
 -15  13   7      329.35      225.77     37.66 o 
 -14  13   7      432.92      411.56     52.75 o 
 -13  13   7       31.26       15.09     18.84 o 
 -12  13   7       12.66        5.71     16.19 o 
 -11  13   7      469.45      357.55     33.61 o 
 -10  13   7        1.26      -10.23     13.29 o 
  -9  13   7       65.60       34.75     17.43 o 
  -8  13   7     1093.22     1177.44     58.74 o 
  -7  13   7      139.33      115.83     22.78 o 
  -6  13   7      503.39      522.89     40.53 o 
  -5  13   7        5.21       17.00     26.51 o 
  -4  13   7     2277.90     2313.01     92.09 o 
  -3  13   7        7.31        5.59     13.83 o 
  -2  13   7        4.32        0.31     13.99 o 
  -1  13   7       24.96       16.77     14.16 o 
   0  13   7      115.39       91.74     28.33 o 
   1  13   7     1171.50     1213.81     48.79 o 
   2  13   7        8.86      -11.21     13.83 o 
   3  13   7      308.32      308.67     28.22 o 
   4  13   7      446.24      439.68     46.70 o 
   5  13   7       35.00       38.64     15.35 o 
   6  13   7        6.20      -13.62     12.34 o 
   7  13   7      737.85      706.66     44.07 o 
   8  13   7      302.90      291.54     29.15 o 
   9  13   7      819.28      837.48     45.44 o 
  10  13   7     1046.37     1223.27     54.43 o 
  11  13   7       65.29       64.46     22.63 o 
  12  13   7       45.34       50.15     35.27 o 
  13  13   7       33.19        3.19     29.44 o 
  14  13   7      108.24       89.76     37.53 o 
  15  13   7       46.94       17.27     29.67 o 
  16  13   7      600.93      803.99    138.05 o 
 -19  14   7      306.10      373.87     53.35 o 
 -18  14   7       63.36       38.17     33.96 o 
 -17  14   7       76.01       84.99     30.82 o 
 -16  14   7      270.93      258.04     49.10 o 
 -15  14   7     1137.22     1290.63     83.09 o 
 -14  14   7      160.76      111.61     31.91 o 
 -13  14   7        5.98        3.75     21.81 o 
 -12  14   7        6.13       -1.41     17.12 o 
 -11  14   7       41.63       49.58     19.79 o 
 -10  14   7       73.30       41.33     18.05 o 
  -9  14   7       83.76       45.92     18.21 o 
  -8  14   7      644.17      590.41     45.04 o 
  -7  14   7       73.32       60.14     20.91 o 
  -6  14   7        0.10       -7.42     14.81 o 
  -5  14   7      184.15      152.75     25.67 o 
  -4  14   7      602.55      664.71     49.31 o 
  -3  14   7      188.51      178.01     32.66 o 
  -2  14   7       64.88       34.00     18.73 o 
  -1  14   7       26.87       19.19     22.76 o 
   0  14   7     1585.27     1796.82     60.07 o 
   1  14   7       44.45       50.90     16.03 o 
   2  14   7      713.40      771.19     48.29 o 
   3  14   7       43.29       30.21     13.75 o 
   4  14   7      193.84      220.36     29.97 o 
   5  14   7      801.46      796.23     49.72 o 
   6  14   7       79.12       52.69     17.62 o 
   7  14   7      349.38      430.44     34.98 o 
   8  14   7      125.77      139.35     25.48 o 
   9  14   7       18.68       18.42     17.91 o 
  10  14   7      190.25      213.47     28.24 o 
  11  14   7      681.97      706.52     47.45 o 
  12  14   7      395.79      285.43     55.64 o 
  13  14   7       38.80       52.22     35.18 o 
  14  14   7      457.72      403.75     60.58 o 
  15  14   7       96.18      243.70     93.46 o 
 -18  15   7       12.69        9.71     27.87 o 
 -17  15   7        8.71       15.83     28.94 o 
 -16  15   7      149.86      100.21     34.86 o 
 -15  15   7      158.35      124.03     34.31 o 
 -14  15   7      667.45      691.05     64.49 o 
 -13  15   7       73.92       45.52     26.55 o 
 -12  15   7       43.74       35.77     26.62 o 
 -11  15   7      141.06      105.38     26.47 o 
 -10  15   7       48.60       50.98     19.26 o 
  -9  15   7        2.08       -8.23     16.13 o 
  -8  15   7        1.34       15.77     17.16 o 
  -7  15   7      700.46      604.11     46.75 o 
  -6  15   7       24.87       22.51     17.17 o 
  -5  15   7      565.32      632.22     45.85 o 
  -4  15   7      180.36      147.65     37.58 o 
  -3  15   7        1.43       12.68     14.03 o 
  -2  15   7      358.57      392.49     36.79 o 
  -1  15   7        8.26       14.66     14.29 o 
   0  15   7       65.18       49.17     16.19 o 
   1  15   7     1356.52     1364.40     56.69 o 
   2  15   7        2.49       -6.45     13.85 o 
   3  15   7      166.00      133.73     21.64 o 
   4  15   7       95.62       96.00     23.22 o 
   5  15   7       64.08       66.27     19.10 o 
   6  15   7       19.16       12.07     16.64 o 
   7  15   7        8.93       37.85     19.10 o 
   8  15   7      132.65      158.58     27.64 o 
   9  15   7       53.28       18.27     18.37 o 
  10  15   7       87.89       83.55     24.16 o 
  11  15   7       88.04       63.16     24.37 o 
  12  15   7        2.46        2.48     19.87 o 
  13  15   7      290.02      412.31     64.16 o 
  14  15   7      101.75       74.14     39.63 o 
 -17  16   7      160.78      145.30     40.57 o 
 -16  16   7       57.84      111.00     35.03 o 
 -15  16   7       68.07      162.02     42.25 o 
 -14  16   7        2.83       -3.94     23.23 o 
 -13  16   7        0.19       17.06     24.97 o 
 -12  16   7      221.04      227.17     39.38 o 
 -11  16   7       63.20       32.34     24.23 o 
 -10  16   7      284.69      297.89     51.77 o 
  -9  16   7       15.28       15.60     20.60 o 
  -8  16   7        1.63        7.24     18.05 o 
  -7  16   7       69.81       38.14     19.81 o 
  -6  16   7       56.92       48.06     20.13 o 
  -5  16   7        1.18      -21.03     15.61 o 
  -4  16   7       32.20       36.74     19.96 o 
  -3  16   7       58.92       52.67     18.18 o 
  -2  16   7      994.58      988.07     55.37 o 
  -1  16   7      566.29      647.32     41.19 o 
   0  16   7      338.45      319.48     28.39 o 
   1  16   7       73.93       64.27     19.24 o 
   2  16   7       27.84       13.62     16.06 o 
   3  16   7        1.77        8.28     16.10 o 
   4  16   7       14.20       -6.17     19.67 o 
   5  16   7       89.43       77.73     26.48 o 
   6  16   7        1.62        4.01     17.63 o 
   7  16   7      241.55      167.25     44.37 o 
   8  16   7      380.39      357.29     62.36 o 
   9  16   7      394.40      465.13     43.08 o 
  10  16   7       49.48       42.45     23.64 o 
  11  16   7       92.60       57.83     31.79 o 
  12  16   7       10.63       20.57     22.14 o 
  13  16   7       11.09       22.83     24.78 o 
 -16  17   7      224.37      236.49     46.68 o 
 -15  17   7        4.85        6.76     26.96 o 
 -14  17   7      432.16      386.28     52.23 o 
 -13  17   7      174.53      207.62     42.49 o 
 -12  17   7      237.12      220.41     41.70 o 
 -11  17   7        3.00      -19.35     22.03 o 
 -10  17   7       72.13       20.63     26.55 o 
  -9  17   7       10.78       12.46     24.72 o 
  -8  17   7       12.30       22.83     23.24 o 
  -7  17   7       45.83       42.46     22.86 o 
  -6  17   7     1507.40     1636.38     91.09 o 
  -5  17   7       66.50       58.32     22.99 o 
  -4  17   7       11.13       23.03     17.83 o 
  -3  17   7       20.26        1.56     21.64 o 
  -2  17   7        0.17        5.49     13.98 o 
  -1  17   7       46.21       54.30     16.71 o 
   0  17   7      124.63       78.64     19.10 o 
   1  17   7      262.78      279.83     41.32 o 
   2  17   7      632.05      780.74     52.64 o 
   3  17   7      207.08      181.19     34.38 o 
   4  17   7      249.17      271.74     58.35 o 
   5  17   7       25.44       20.70     22.82 o 
   6  17   7      178.59      149.96     33.11 o 
   7  17   7        5.99       19.02     20.10 o 
   8  17   7       94.12       89.41     25.40 o 
   9  17   7       69.47       55.85     23.48 o 
  10  17   7       19.79       29.14     23.84 o 
  11  17   7        0.03       24.85     23.59 o 
 -14  18   7      245.21      315.91     50.04 o 
 -13  18   7       96.41      143.71     39.28 o 
 -12  18   7       37.52       38.11     29.84 o 
 -11  18   7      322.34      350.52     50.40 o 
 -10  18   7       60.89       53.39     29.95 o 
  -9  18   7       56.63       76.38     30.49 o 
  -8  18   7      228.18      174.80     63.75 o 
  -7  18   7       30.21       41.01     30.79 o 
  -6  18   7       21.28      -14.50     21.81 o 
  -5  18   7      627.07      797.16     64.02 o 
  -4  18   7       94.75       73.50     31.49 o 
  -3  18   7        1.14       16.66     15.71 o 
  -2  18   7      162.66      155.68     23.27 o 
  -1  18   7      655.37      684.70     40.52 o 
   0  18   7      516.03      576.45     43.78 o 
   1  18   7      310.95      318.75     39.24 o 
   2  18   7      756.51      783.81     54.55 o 
   3  18   7      218.29      225.03     38.61 o 
   4  18   7       19.89       24.16     24.41 o 
   5  18   7        0.92       -9.71     22.55 o 
   6  18   7        3.26       44.94     26.35 o 
   7  18   7      604.97      590.25     58.90 o 
   8  18   7        0.01        2.24     26.12 o 
   9  18   7       15.85        4.42     21.81 o 
  10  18   7       55.52       32.19     24.09 o 
 -12  19   7      105.79       74.55     34.40 o 
 -11  19   7       41.93       57.69     32.74 o 
 -10  19   7      166.85      174.00     38.90 o 
  -9  19   7      537.57      625.17     62.20 o 
  -8  19   7      308.16      260.47     43.11 o 
  -7  19   7       51.55       35.68     27.91 o 
  -6  19   7        2.49       18.76     24.54 o 
  -5  19   7        6.62       28.94     22.77 o 
  -4  19   7      155.25      139.02     26.53 o 
  -3  19   7       14.41        5.97     17.33 o 
  -2  19   7      153.13      141.15     24.18 o 
  -1  19   7      688.42      756.36     43.66 o 
   0  19   7      883.33      901.45     64.10 o 
   1  19   7      168.31      186.84     29.18 o 
   2  19   7      157.73      150.21     30.85 o 
   3  19   7       16.43       14.52     33.01 o 
   4  19   7       13.40      -14.12     24.06 o 
   5  19   7        6.54       40.99     27.59 o 
   6  19   7      466.86      571.27     58.58 o 
   7  19   7       55.44       49.19     28.81 o 
   8  19   7      361.88      463.89     55.38 o 
  -9  20   7       23.07       49.22     37.76 o 
  -8  20   7        0.72       28.72     35.57 o 
  -7  20   7       17.54       35.19     23.95 o 
  -6  20   7      122.79      123.59     32.57 o 
  -5  20   7        0.10        2.61     21.83 o 
  -4  20   7      451.60      490.27     52.87 o 
  -3  20   7       39.98       37.12     19.46 o 
  -2  20   7      329.96      428.81     53.89 o 
  -1  20   7      108.96      183.06     29.74 o 
   0  20   7        8.85       -8.72     19.00 o 
   1  20   7      148.81      163.46     32.33 o 
   2  20   7      355.65      390.31     49.68 o 
   3  20   7        0.49      -20.26     20.88 o 
   4  20   7      601.14      729.29     56.44 o 
   5  20   7       66.65       50.80     37.78 o 
 -25   0   8       72.90       42.03     43.18 o 
 -24   0   8     1855.54     2451.82    146.20 o 
 -23   0   8       13.36       44.40     38.09 o 
 -22   0   8      599.45      647.42     78.93 o 
 -21   0   8       25.68       53.42     33.97 o 
 -20   0   8      321.52      328.99    101.39 o 
 -19   0   8        5.09       -1.10     23.87 o 
 -18   0   8      170.13      114.32     76.66 o 
 -17   0   8      746.69      806.72     75.08 o 
 -16   0   8      469.02      338.75     51.13 o 
 -15   0   8       46.00       83.98     22.32 o 
 -14   0   8      570.48      516.85     41.79 o 
 -13   0   8       17.07       -4.66     11.51 o 
 -12   0   8     4585.98     4695.40    112.29 o 
 -11   0   8     1220.21     1263.51     48.73 o 
 -10   0   8       43.48       33.60     17.25 o 
  -9   0   8     7615.32     7711.75    217.12 o 
  -8   0   8     4107.25     4419.80    117.21 o 
  -7   0   8      520.91      558.49     43.07 o 
  -6   0   8        8.84       14.22     11.95 o 
  -5   0   8     1593.47     1452.74     47.79 o 
  -4   0   8     5216.06     5165.09    114.38 o 
  -3   0   8      455.33      452.12     27.22 o 
  -2   0   8       59.31       31.47     10.62 o 
  -1   0   8     1718.39     1733.00     52.22 o 
   0   0   8      119.83       80.54     14.06 o 
   1   0   8     3888.93     3843.98     80.91 o 
   2   0   8       68.63       68.87     12.85 o 
   3   0   8     2726.26     2458.76     64.67 o 
   4   0   8      118.09      100.75     19.76 o 
   5   0   8     7336.44     7461.90    182.81 o 
   6   0   8      498.84      361.57     31.84 o 
   7   0   8     2468.17     2356.05     97.92 o 
   8   0   8     1585.51     1516.39     76.51 o 
   9   0   8       34.15        5.59     17.28 o 
  10   0   8      216.83      136.21     31.87 o 
  11   0   8     4918.85     4830.25    169.87 o 
  12   0   8      407.50      399.97     48.60 o 
  13   0   8      227.44      204.36     91.21 o 
  14   0   8        4.30        3.39     21.98 o 
  15   0   8      167.37      250.12     86.99 o 
  16   0   8       45.36       17.97     26.44 o 
  17   0   8       49.81       64.56     32.29 o 
  18   0   8      108.02       83.06     48.30 o 
  19   0   8       16.74        3.35     37.97 o 
  20   0   8      977.81     1120.68    136.45 o 
 -25   1   8      114.47       94.03     33.09 o 
 -24   1   8       32.34       39.44     29.09 o 
 -23   1   8       54.33       18.96     25.87 o 
 -22   1   8      383.72      370.62     71.19 o 
 -21   1   8       31.49       66.10     27.60 o 
 -20   1   8        1.98       -7.59     20.51 o 
 -19   1   8      133.36       88.22     25.29 o 
 -18   1   8       22.40       11.78     20.09 o 
 -17   1   8      401.91      368.11     37.57 o 
 -16   1   8      412.31      376.33     31.87 o 
 -15   1   8       52.38       26.36     12.92 o 
 -14   1   8       25.27       21.37     10.68 o 
 -13   1   8     1065.92     1129.70     36.27 o 
 -12   1   8     1416.21     1393.87     35.73 o 
 -11   1   8      934.24      815.40     27.34 o 
 -10   1   8       26.33        9.28      9.58 o 
  -9   1   8     1939.40     1902.11     53.13 o 
  -8   1   8     7030.27     7161.05    121.09 o 
  -7   1   8      120.74      126.69     13.58 o 
  -6   1   8        0.08        5.29      8.43 o 
  -5   1   8     3399.47     3504.08     60.58 o 
  -4   1   8     1965.49     1954.13     43.02 o 
  -3   1   8      698.78      620.63     34.51 o 
  -2   1   8      897.79      848.78     28.90 o 
  -1   1   8      466.20      512.40     25.57 o 
   0   1   8     1154.45     1107.70     34.20 o 
   1   1   8      695.75      720.12     21.99 o 
   2   1   8     1685.61     1729.72     34.68 o 
   3   1   8       62.57       54.36      8.90 o 
   4   1   8     5271.68     5373.40     98.59 o 
   5   1   8      564.90      609.98     27.61 o 
   6   1   8      509.62      460.07     31.75 o 
   7   1   8     4424.92     4331.39    181.87 o 
   8   1   8      152.01      135.74     19.93 o 
   9   1   8     2017.59     1928.09     63.63 o 
  10   1   8       12.45        6.07     12.06 o 
  11   1   8      107.74       75.96     18.69 o 
  12   1   8     1074.97      966.72     49.59 o 
  13   1   8       34.27       32.26     17.10 o 
  14   1   8       27.26        9.61     15.67 o 
  15   1   8      208.43      209.99     28.70 o 
  16   1   8      424.94      479.63     47.96 o 
  17   1   8      271.98      259.99     38.34 o 
  18   1   8      219.38      274.16     40.75 o 
  19   1   8      280.72      378.90     59.59 o 
  20   1   8       49.74       84.05     38.16 o 
 -25   2   8      269.59      334.17     47.78 o 
 -24   2   8       31.21       25.81     28.37 o 
 -23   2   8        2.13        6.07     22.84 o 
 -22   2   8       16.76       11.00     23.64 o 
 -21   2   8      526.46      581.11     94.75 o 
 -20   2   8      628.39      599.96     51.30 o 
 -19   2   8        0.70       13.06     19.70 o 
 -18   2   8       81.98       87.20     20.98 o 
 -17   2   8       10.82       21.29     17.05 o 
 -16   2   8       77.62       58.08     16.06 o 
 -15   2   8      308.39      280.83     24.59 o 
 -14   2   8        0.08        1.97     10.50 o 
 -13   2   8      478.95      489.95     33.46 o 
 -12   2   8     2005.76     2112.80     54.99 o 
 -11   2   8     1248.32     1313.12     37.57 o 
 -10   2   8      317.91      355.57     18.03 o 
  -9   2   8     1509.48     1574.15     48.74 o 
  -8   2   8      768.50      746.24     29.98 o 
  -7   2   8     1207.89     1229.17     38.04 o 
  -6   2   8       54.62       53.32     10.32 o 
  -5   2   8      363.42      327.22     16.94 o 
  -4   2   8       53.88       58.53      9.18 o 
  -3   2   8       75.34       60.13      9.05 o 
  -2   2   8     1479.54     1468.14     33.51 o 
  -1   2   8      542.07      584.40     22.76 o 
   0   2   8     1065.99     1047.48     25.66 o 
   1   2   8        7.17        2.71      5.41 o 
   2   2   8      616.74      698.11     23.33 o 
   3   2   8        4.89        8.68      7.01 o 
   4   2   8      419.18      372.68     21.92 o 
   5   2   8       13.61       15.57      9.12 o 
   6   2   8      648.71      747.20     34.73 o 
   7   2   8       38.69       67.61     14.54 o 
   8   2   8     3202.96     3254.09     87.50 o 
   9   2   8      383.65      377.31     31.25 o 
  10   2   8      550.02      452.52     39.00 o 
  11   2   8       90.45       57.56     16.34 o 
  12   2   8      472.65      451.00     36.09 o 
  13   2   8       17.20       14.92     15.26 o 
  14   2   8       31.69       35.32     17.10 o 
  15   2   8      171.20      135.11     33.15 o 
  16   2   8       42.93       27.65     22.01 o 
  17   2   8       71.54      113.98     29.27 o 
  18   2   8      179.51      175.87     35.19 o 
  19   2   8        6.63      -17.37     23.16 o 
  20   2   8      333.23      301.91     65.61 o 
 -25   3   8      253.26      271.23     48.75 o 
 -24   3   8       39.51       72.62     31.38 o 
 -23   3   8       82.31       56.00     30.03 o 
 -22   3   8      248.63      236.77     38.68 o 
 -21   3   8       55.53       33.55     22.89 o 
 -20   3   8      436.80      463.38     46.05 o 
 -19   3   8       33.60       76.33     21.02 o 
 -18   3   8        1.11       13.98     14.52 o 
 -17   3   8      114.86       72.82     18.91 o 
 -16   3   8       76.08       82.83     20.18 o 
 -15   3   8      406.22      392.18     34.84 o 
 -14   3   8      182.62      165.28     19.54 o 
 -13   3   8       92.55       45.88     16.09 o 
 -12   3   8      220.07      154.96     20.39 o 
 -11   3   8      130.01      106.52     13.89 o 
 -10   3   8     1089.46     1005.32     35.59 o 
  -9   3   8      116.94      157.71     18.09 o 
  -8   3   8     1577.97     1513.73     63.96 o 
  -7   3   8     4031.89     3922.94     75.48 o 
  -6   3   8     1995.36     2076.26     45.51 o 
  -5   3   8      281.02      322.25     16.96 o 
  -4   3   8      194.51      149.60     17.77 o 
  -3   3   8       33.81       25.39      7.47 o 
  -2   3   8        1.26        0.10      6.04 o 
  -1   3   8      301.92      261.04     15.17 o 
   0   3   8      210.99      200.94     13.43 o 
   1   3   8        9.21        8.40      6.23 o 
   2   3   8      405.84      350.51     20.75 o 
   3   3   8     5417.98     5624.49     86.76 o 
   4   3   8        1.34       -0.67      7.11 o 
   5   3   8     3141.58     3193.93     75.12 o 
   6   3   8      114.15      122.35     16.85 o 
   7   3   8       23.01       49.79     12.84 o 
   8   3   8       51.28       19.77     13.49 o 
   9   3   8      480.24      444.71     34.16 o 
  10   3   8      490.28      583.74     38.25 o 
  11   3   8       66.18       58.82     17.58 o 
  12   3   8        0.06       -0.92     14.93 o 
  13   3   8     1840.63     1916.58     78.87 o 
  14   3   8       76.63       82.01     27.16 o 
  15   3   8        5.81       13.87     19.19 o 
  16   3   8       34.45       55.49     24.23 o 
  17   3   8        0.78       15.21     21.90 o 
  18   3   8      191.71      183.46     36.14 o 
  19   3   8       94.14       64.95     30.94 o 
  20   3   8       91.66       91.93     33.75 o 
 -24   4   8      297.65      249.59     51.03 o 
 -23   4   8      120.50      105.85     32.35 o 
 -22   4   8        9.26       32.76     23.95 o 
 -21   4   8        1.72        8.06     22.01 o 
 -20   4   8      292.12      308.00     34.59 o 
 -19   4   8       42.60       27.92     19.52 o 
 -18   4   8      299.97      289.21     29.24 o 
 -17   4   8      390.95      316.84     28.19 o 
 -16   4   8      284.52      271.86     25.98 o 
 -15   4   8      407.35      402.59     37.78 o 
 -14   4   8       19.81       19.64     11.83 o 
 -13   4   8      128.99       89.60     22.05 o 
 -12   4   8      382.00      343.73     28.01 o 
 -11   4   8        3.90       13.12      9.66 o 
 -10   4   8     3930.86     3968.94     81.62 o 
  -9   4   8     3464.62     3193.48     89.86 o 
  -8   4   8       48.61       37.49     12.06 o 
  -7   4   8     1169.59     1085.24     33.31 o 
  -6   4   8      157.19      167.98     14.38 o 
  -5   4   8      196.87      210.39     14.43 o 
  -4   4   8      106.94      110.16     11.07 o 
  -3   4   8       51.15       25.99      7.42 o 
  -2   4   8     2163.70     2086.66     42.08 o 
  -1   4   8      182.17      157.81     13.86 o 
   0   4   8     1822.96     1865.70     37.95 o 
   1   4   8      152.93      149.48     12.18 o 
   2   4   8      240.91      220.18     14.22 o 
   3   4   8      552.82      491.12     23.89 o 
   4   4   8      367.83      423.76     31.92 o 
   5   4   8     2062.48     2029.14     55.87 o 
   6   4   8       15.85       19.85     11.44 o 
   7   4   8        0.24       -8.41      9.11 o 
   8   4   8       80.27       71.10     14.59 o 
   9   4   8        2.72      -12.90     11.22 o 
  10   4   8      921.09      908.00     53.25 o 
  11   4   8        0.02       25.27     16.57 o 
  12   4   8       11.39        2.61     16.80 o 
  13   4   8      345.87      373.45     39.69 o 
  14   4   8       56.41       81.36     27.88 o 
  15   4   8       49.51       30.04     22.16 o 
  16   4   8        0.05       22.34     21.79 o 
  17   4   8       10.47       -0.36     23.22 o 
  18   4   8      324.73      367.50     52.55 o 
  19   4   8      197.74      215.91     39.51 o 
  20   4   8      363.86      427.45     52.94 o 
 -24   5   8       16.48        0.68     27.30 o 
 -23   5   8      113.96      112.00     32.82 o 
 -22   5   8      113.93       92.18     28.75 o 
 -21   5   8        0.49       -4.49     19.02 o 
 -20   5   8        4.43       10.92     15.74 o 
 -19   5   8      258.73      319.31     29.91 o 
 -18   5   8      160.55      156.79     22.53 o 
 -17   5   8      253.62      249.97     25.52 o 
 -16   5   8        4.70       13.40     13.70 o 
 -15   5   8       20.89       11.85     12.76 o 
 -14   5   8        3.12        0.68     11.58 o 
 -13   5   8        2.33       13.84     11.78 o 
 -12   5   8       18.12       10.86     10.21 o 
 -11   5   8       50.51       64.07     13.34 o 
 -10   5   8        4.52       -1.59      9.59 o 
  -9   5   8      298.65      333.46     25.49 o 
  -8   5   8      305.22      267.29     22.43 o 
  -7   5   8       60.50       49.88     11.50 o 
  -6   5   8      315.01      298.83     20.83 o 
  -5   5   8      853.08      813.88     28.03 o 
  -4   5   8       13.07       14.46      7.46 o 
  -3   5   8      392.11      398.58     21.11 o 
  -2   5   8      657.31      679.04     24.30 o 
  -1   5   8     1639.76     1529.62     33.88 o 
   0   5   8        1.43        7.80      6.37 o 
   1   5   8       17.03       24.38      7.83 o 
   2   5   8       23.18       17.79      7.36 o 
   3   5   8        7.27       12.09      9.09 o 
   4   5   8      830.02      704.51     44.78 o 
   5   5   8     2475.18     2438.67     70.78 o 
   6   5   8     1371.37     1369.42     50.45 o 
   7   5   8      419.85      400.17     31.25 o 
   8   5   8      544.14      533.06     45.94 o 
   9   5   8        1.71      -17.37     12.50 o 
  10   5   8       30.73       29.14     16.02 o 
  11   5   8       54.89       24.49     17.45 o 
  12   5   8     1126.09     1318.30     79.22 o 
  13   5   8      162.96      185.65     37.61 o 
  14   5   8      430.16      356.64     48.40 o 
  15   5   8       11.74       -8.66     20.34 o 
  16   5   8      214.33      196.98     35.76 o 
  17   5   8      115.43      209.02     38.74 o 
  18   5   8      221.39      272.47     51.02 o 
  19   5   8      217.88      172.68     38.78 o 
 -24   6   8       16.88        7.73     26.68 o 
 -23   6   8       11.23       31.75     27.59 o 
 -22   6   8      121.88       85.80     35.60 o 
 -21   6   8        1.12        4.12     17.78 o 
 -20   6   8      431.56      513.61     40.66 o 
 -19   6   8      133.59      117.58     21.18 o 
 -18   6   8      232.78      246.84     26.42 o 
 -17   6   8      439.03      424.40     37.88 o 
 -16   6   8      118.23       59.91     19.63 o 
 -15   6   8       25.98       11.28     13.02 o 
 -14   6   8     1077.64     1039.43     43.61 o 
 -13   6   8        0.71       15.10     11.50 o 
 -12   6   8     2133.76     2269.60     54.98 o 
 -11   6   8      114.22       82.42     14.17 o 
 -10   6   8     3227.35     3294.95     74.01 o 
  -9   6   8        4.74       16.03     10.59 o 
  -8   6   8       33.43       41.07     12.95 o 
  -7   6   8      601.61      655.23     30.03 o 
  -6   6   8       10.75        8.14      9.16 o 
  -5   6   8     1919.94     1772.64     46.81 o 
  -4   6   8     1444.10     1453.45     40.94 o 
  -3   6   8     2153.14     2096.73     55.82 o 
  -2   6   8      892.72      715.27     30.63 o 
  -1   6   8        3.15       -5.51      8.06 o 
   0   6   8     7633.53     7473.54    140.29 o 
   1   6   8     2513.50     2513.83     59.60 o 
   2   6   8     1985.08     1949.38     54.77 o 
   3   6   8      916.08     1064.40     50.42 o 
   4   6   8      268.81      268.65     37.73 o 
   5   6   8      623.08      614.62     62.89 o 
   6   6   8     1761.91     1713.44     71.61 o 
   7   6   8        1.10        7.71     12.98 o 
   8   6   8     5734.07     6114.38    169.41 o 
   9   6   8       33.20       13.30     28.80 o 
  10   6   8       32.86       50.16     24.55 o 
  11   6   8       17.99       11.76     21.04 o 
  12   6   8       24.95        1.82     20.77 o 
  13   6   8      173.09      178.66     39.48 o 
  14   6   8       72.20       55.07     37.68 o 
  15   6   8     1084.86     1150.64    170.34 o 
  16   6   8      199.59      192.56     43.97 o 
  17   6   8       49.24        7.99     28.85 o 
  18   6   8       17.87       17.83     29.03 o 
  19   6   8       36.50      -26.33     49.02 o 
 -23   7   8       18.82       46.13     29.85 o 
 -22   7   8       98.36       80.57     25.52 o 
 -21   7   8      194.61      219.26     31.68 o 
 -20   7   8      207.38      224.77     28.37 o 
 -19   7   8       50.75       46.69     18.91 o 
 -18   7   8      320.33      293.33     31.87 o 
 -17   7   8        7.91        1.73     15.36 o 
 -16   7   8       80.86       79.42     18.36 o 
 -15   7   8      369.40      340.59     28.91 o 
 -14   7   8       36.47       40.08     15.28 o 
 -13   7   8      700.60      772.72     38.02 o 
 -12   7   8      177.17      188.30     18.78 o 
 -11   7   8      364.16      283.64     23.88 o 
 -10   7   8       88.59       71.16     15.81 o 
  -9   7   8     2375.57     2328.09     65.74 o 
  -8   7   8      328.73      258.72     34.82 o 
  -7   7   8     2067.46     1928.32     58.22 o 
  -6   7   8      140.78      165.81     19.57 o 
  -5   7   8     4758.99     4458.99     88.28 o 
  -4   7   8        7.67       13.40      9.48 o 
  -3   7   8      634.87      631.12     95.58 o 
  -2   7   8       10.92       14.69     12.14 o 
  -1   7   8       35.69       16.36     12.38 o 
   0   7   8       11.82       24.12     12.12 o 
   1   7   8     1351.03     1366.35     56.39 o 
   2   7   8     2088.42     2327.28     75.21 o 
   3   7   8     6594.27     6513.60    149.90 o 
   4   7   8      651.92      630.67     40.33 o 
   5   7   8      610.99      533.14     58.43 o 
   6   7   8       22.39       -0.35     12.20 o 
   7   7   8        1.66       12.14     13.72 o 
   8   7   8      236.22      307.67     72.83 o 
   9   7   8      143.84      129.52     46.99 o 
  10   7   8      170.92      156.60     64.88 o 
  11   7   8      142.43      168.94     43.64 o 
  12   7   8      299.79      378.24     80.52 o 
  13   7   8      596.66      639.74    121.17 o 
  14   7   8       47.58       94.19     32.30 o 
  15   7   8       11.73        0.06     27.87 o 
  16   7   8      326.96      314.30    117.90 o 
  17   7   8      336.49      265.32     50.69 o 
  18   7   8      103.66       78.00     38.22 o 
  19   7   8      202.26      152.89     65.02 o 
 -23   8   8        7.77       39.08     27.81 o 
 -22   8   8        0.13       13.77     24.14 o 
 -21   8   8      114.95      115.11     28.98 o 
 -20   8   8      165.75      199.48     42.26 o 
 -19   8   8      185.46      219.23     30.47 o 
 -18   8   8        0.55       29.86     19.18 o 
 -17   8   8      312.69      301.11     32.66 o 
 -16   8   8      398.46      360.35     33.99 o 
 -15   8   8      371.33      355.11     33.30 o 
 -14   8   8      610.90      622.81     41.13 o 
 -13   8   8      814.26      868.50     45.91 o 
 -12   8   8       19.95       16.79     14.34 o 
 -11   8   8       32.72       -5.19     12.32 o 
 -10   8   8     1453.09     1349.08     77.06 o 
  -9   8   8      439.61      406.89     27.89 o 
  -8   8   8      851.70      791.88     39.67 o 
  -7   8   8      130.75      109.36     18.05 o 
  -6   8   8     1780.57     1867.15     64.74 o 
  -5   8   8      254.42      229.87     25.80 o 
  -4   8   8       60.66       41.05     21.27 o 
  -3   8   8     1968.20     1657.97    123.38 o 
  -2   8   8       51.12       22.59     12.84 o 
  -1   8   8        4.66       -2.87     11.68 o 
   0   8   8      273.65      259.37     25.37 o 
   1   8   8       19.99       15.25     11.09 o 
   2   8   8     2382.61     2452.96     76.69 o 
   3   8   8      493.93      469.84     36.16 o 
   4   8   8       34.66       50.32     16.03 o 
   5   8   8      725.17      750.07     69.90 o 
   6   8   8       34.48       29.91     14.71 o 
   7   8   8      849.90      793.55     44.89 o 
   8   8   8       72.64       47.00     18.20 o 
   9   8   8        0.73       -4.47     21.24 o 
  10   8   8     1853.53     1985.09    102.45 o 
  11   8   8        0.09       -7.42     19.13 o 
  12   8   8      132.53      137.06     66.84 o 
  13   8   8       22.58       44.56     27.87 o 
  14   8   8      144.02      129.38     56.81 o 
  15   8   8      260.65       96.82     35.82 o 
  16   8   8      136.61       57.10     36.36 o 
  17   8   8      115.70      145.97     42.19 o 
  18   8   8        0.00      -25.54     38.04 o 
 -22   9   8      635.73      877.25     64.04 o 
 -21   9   8        1.37        9.90     22.42 o 
 -20   9   8       43.91       46.82     23.84 o 
 -19   9   8      755.31      839.51     68.53 o 
 -18   9   8      300.67      337.88     38.21 o 
 -17   9   8       26.46       43.69     19.94 o 
 -16   9   8       23.74       18.04     17.92 o 
 -15   9   8       11.66       19.23     16.43 o 
 -14   9   8      409.65      409.17     35.00 o 
 -13   9   8      418.25      445.07     44.20 o 
 -12   9   8     1300.07     1307.02     55.75 o 
 -11   9   8       85.63      119.27     27.64 o 
 -10   9   8      364.76      432.96     37.22 o 
  -9   9   8      669.73      706.41     36.19 o 
  -8   9   8      909.46      978.87     44.52 o 
  -7   9   8      293.34      222.75     26.49 o 
  -6   9   8     1810.63     1635.86     66.64 o 
  -5   9   8       62.98       58.33     16.68 o 
  -4   9   8      428.26      429.26     33.90 o 
  -3   9   8      348.07      241.94     36.13 o 
  -2   9   8     3043.32     3242.88     90.98 o 
  -1   9   8       46.99       40.18     14.98 o 
   0   9   8      142.40       92.12     33.17 o 
   1   9   8       17.52       26.17     12.57 o 
   2   9   8     4705.82     4754.40    185.34 o 
   3   9   8      470.09      432.37     42.57 o 
   4   9   8      781.20      943.95     67.42 o 
   5   9   8      193.02      196.97     26.08 o 
   6   9   8     3257.11     3339.13    117.73 o 
   7   9   8      635.11      691.59     43.71 o 
   8   9   8       35.40       34.52     17.37 o 
   9   9   8       39.95       34.49     24.21 o 
  10   9   8        1.27       26.45     23.64 o 
  11   9   8      471.37      497.69    184.09 o 
  12   9   8      229.03      129.75     36.63 o 
  13   9   8      664.83      740.20     73.33 o 
  14   9   8      300.47      330.27     81.39 o 
  15   9   8      196.04      210.83     47.46 o 
  16   9   8       13.62       16.77     29.06 o 
  17   9   8      679.70      743.53    154.41 o 
  18   9   8       49.50       51.77     39.38 o 
 -22  10   8      239.91      215.50     38.53 o 
 -21  10   8       54.94       63.95     27.22 o 
 -20  10   8        0.68        1.71     21.66 o 
 -19  10   8      271.53      256.23     37.72 o 
 -18  10   8       41.12       -4.61     19.77 o 
 -17  10   8       63.23       65.14     22.56 o 
 -16  10   8       26.03       18.20     17.25 o 
 -15  10   8       98.87       85.89     21.31 o 
 -14  10   8     1819.08     1945.10     69.09 o 
 -13  10   8      163.81      147.11     24.78 o 
 -12  10   8       79.07       68.88     23.57 o 
 -11  10   8      705.44      725.71     48.64 o 
 -10  10   8        0.53       -6.52     15.14 o 
  -9  10   8      284.85      191.11     54.67 o 
  -8  10   8      231.48      219.54     24.93 o 
  -7  10   8      804.71      839.57     57.26 o 
  -6  10   8      344.21      222.36     40.82 o 
  -5  10   8      226.74      130.52     30.78 o 
  -4  10   8      630.45      622.73     40.74 o 
  -3  10   8        2.39       -4.78     14.00 o 
  -2  10   8      120.16      102.47     19.87 o 
  -1  10   8      704.86      719.76     41.97 o 
   0  10   8      255.45      240.22     27.40 o 
   1  10   8     4272.07     4416.52    101.40 o 
   2  10   8        0.98       28.35     15.33 o 
   3  10   8      256.53      224.97     42.64 o 
   4  10   8      194.15      199.61     29.73 o 
   5  10   8        3.57       10.55     14.13 o 
   6  10   8      251.80      285.39     49.17 o 
   7  10   8      556.27      570.05     64.07 o 
   8  10   8      146.21      134.78     24.57 o 
   9  10   8      273.98      283.47     36.56 o 
  10  10   8      247.53      348.80     72.52 o 
  11  10   8     1590.01     1681.88    103.79 o 
  12  10   8        0.81      -16.21     23.75 o 
  13  10   8      180.30      160.93     40.93 o 
  14  10   8      282.20      332.84    120.23 o 
  15  10   8      369.86      376.36     58.45 o 
  16  10   8      393.67      355.32     69.02 o 
  17  10   8      103.29       71.59     38.15 o 
 -21  11   8       21.27       27.69     29.54 o 
 -20  11   8       71.18       88.64     32.60 o 
 -19  11   8        9.80       27.26     26.38 o 
 -18  11   8      523.05      685.54     73.94 o 
 -17  11   8       73.18       61.53     53.15 o 
 -16  11   8        8.57       12.24     20.13 o 
 -15  11   8     1894.95     1944.84     80.66 o 
 -14  11   8      314.80      225.94     32.59 o 
 -13  11   8      777.36      922.60     60.99 o 
 -12  11   8        2.63       -3.68     16.15 o 
 -11  11   8        7.13        5.46     17.68 o 
 -10  11   8        5.90        1.57     14.05 o 
  -9  11   8      180.43      145.55     25.16 o 
  -8  11   8       12.39        1.89     13.35 o 
  -7  11   8      571.43      500.33     35.61 o 
  -6  11   8     3213.95     3327.05    107.02 o 
  -5  11   8      265.10      254.73     36.30 o 
  -4  11   8       38.85       48.36     16.81 o 
  -3  11   8      386.68      394.12     34.83 o 
  -2  11   8       40.50       41.11     16.44 o 
  -1  11   8      893.98     1002.18     50.51 o 
   0  11   8      337.97      386.09     33.70 o 
   1  11   8      107.62      111.12     21.28 o 
   2  11   8     3089.25     3135.02     96.59 o 
   3  11   8        2.24       -0.98     14.08 o 
   4  11   8       12.31       -0.49     12.59 o 
   5  11   8      152.72      130.66     23.44 o 
   6  11   8      181.72      168.15     25.79 o 
   7  11   8       34.73       36.98     19.82 o 
   8  11   8      399.42      368.80     36.32 o 
   9  11   8     1114.68     1318.82     69.27 o 
  10  11   8      110.21      119.32     34.91 o 
  11  11   8       88.27       37.50     28.60 o 
  12  11   8      225.62      321.76     61.31 o 
  13  11   8       59.17       42.24     32.42 o 
  14  11   8     1040.90      947.39     85.21 o 
  15  11   8        6.82       10.91     27.75 o 
  16  11   8       94.38       86.05     39.14 o 
 -20  12   8      100.80       43.74     32.43 o 
 -19  12   8      514.45      433.94     54.71 o 
 -18  12   8        7.01      -23.88     21.20 o 
 -17  12   8      220.19      249.76     58.11 o 
 -16  12   8       34.99       61.67     29.14 o 
 -15  12   8       81.41       71.83     28.29 o 
 -14  12   8       52.90        5.56     18.43 o 
 -13  12   8       37.58       19.87     18.62 o 
 -12  12   8       21.32       24.90     17.55 o 
 -11  12   8     1198.13     1223.20     84.94 o 
 -10  12   8      538.81      528.39     39.59 o 
  -9  12   8        5.81        2.91     15.66 o 
  -8  12   8       11.49        1.70     16.38 o 
  -7  12   8      173.70       95.90     18.76 o 
  -6  12   8      425.57      365.62     30.94 o 
  -5  12   8       10.41        6.96     15.37 o 
  -4  12   8     1454.10     1402.61     61.12 o 
  -3  12   8      388.41      329.62     32.86 o 
  -2  12   8     2652.70     2669.32     99.68 o 
  -1  12   8       30.40       38.00     18.04 o 
   0  12   8      127.88      148.17     30.63 o 
   1  12   8      797.84      745.09     47.25 o 
   2  12   8        3.95       -5.26     13.97 o 
   3  12   8      289.85      249.58     29.62 o 
   4  12   8      249.60      263.49     51.27 o 
   5  12   8      442.85      553.41     42.32 o 
   6  12   8       47.43       32.70     17.56 o 
   7  12   8       26.21       25.75     18.31 o 
   8  12   8      155.82      195.56     33.79 o 
   9  12   8      684.39      733.17     63.50 o 
  10  12   8      746.43      886.88     86.34 o 
  11  12   8      165.80      195.07     92.66 o 
  12  12   8        7.09       10.14     26.92 o 
  13  12   8      443.29      477.52    127.28 o 
  14  12   8      166.14      167.52     48.88 o 
  15  12   8      130.71      210.15     49.02 o 
  16  12   8       65.73       26.26     33.83 o 
 -20  13   8      178.94      211.90     44.62 o 
 -19  13   8       32.38       -3.38     26.59 o 
 -18  13   8       96.07       80.46     31.52 o 
 -17  13   8      212.59      285.28     53.97 o 
 -16  13   8      507.02      517.63     57.16 o 
 -15  13   8      196.07      214.50     46.75 o 
 -14  13   8        3.72      -19.39     19.84 o 
 -13  13   8       45.71       42.58     23.55 o 
 -12  13   8      242.83      222.54     27.88 o 
 -11  13   8       40.86       33.45     17.87 o 
 -10  13   8      546.24      542.34     40.70 o 
  -9  13   8        1.67        5.33     16.36 o 
  -8  13   8      362.11      390.37     38.37 o 
  -7  13   8      646.64      633.99     41.27 o 
  -6  13   8      179.88      215.50     26.47 o 
  -5  13   8       15.47       20.25     17.23 o 
  -4  13   8      151.43      130.24     24.53 o 
  -3  13   8      304.78      307.40     33.06 o 
  -2  13   8      429.07      409.34     57.43 o 
  -1  13   8      466.85      576.34     54.86 o 
   0  13   8       48.97       51.22     17.31 o 
   1  13   8      409.46      369.34     36.64 o 
   2  13   8        9.63        0.71     15.89 o 
   3  13   8      317.29      298.28     29.99 o 
   4  13   8       31.62       -0.88     14.23 o 
   5  13   8      209.07      247.41     45.67 o 
   6  13   8        9.23        4.14     16.72 o 
   7  13   8        0.05       -0.37     18.56 o 
   8  13   8        8.02       19.92     21.50 o 
   9  13   8      274.59      167.36     37.42 o 
  10  13   8        5.57       12.43     22.73 o 
  11  13   8       30.73       46.86     33.48 o 
  12  13   8       14.20       -0.58     28.42 o 
  13  13   8      618.45      591.84     85.97 o 
  14  13   8        9.19        1.11     39.71 o 
  15  13   8        0.03      -10.96     31.10 o 
 -18  14   8      274.84      319.50     50.79 o 
 -17  14   8      118.42       72.46     32.01 o 
 -16  14   8       67.27       69.79     30.18 o 
 -15  14   8      203.06      220.15     41.95 o 
 -14  14   8       64.25       51.73     36.25 o 
 -13  14   8      108.18       78.50     30.85 o 
 -12  14   8       97.63       59.89     28.80 o 
 -11  14   8      146.61       63.66     24.18 o 
 -10  14   8       86.31      100.43     23.17 o 
  -9  14   8       25.55       13.70     17.52 o 
  -8  14   8      384.03      301.33     35.21 o 
  -7  14   8       38.82       39.33     17.59 o 
  -6  14   8       35.52       29.81     16.96 o 
  -5  14   8       92.10       92.22     19.31 o 
  -4  14   8      979.54      940.45     54.18 o 
  -3  14   8      226.92      341.54     35.71 o 
  -2  14   8       54.38       49.26     19.18 o 
  -1  14   8      104.60       85.25     19.30 o 
   0  14   8      566.81      527.48     47.64 o 
   1  14   8      366.41      305.92     33.63 o 
   2  14   8       88.93       98.06     22.92 o 
   3  14   8      392.56      434.62     35.94 o 
   4  14   8      216.30      198.36     39.44 o 
   5  14   8       19.41       29.43     21.35 o 
   6  14   8       22.72       61.69     28.97 o 
   7  14   8       48.96       28.67     23.51 o 
   8  14   8       44.63       31.11     23.65 o 
   9  14   8       24.19       19.70     22.81 o 
  10  14   8       15.59       13.51     23.30 o 
  11  14   8       80.25        9.38     29.72 o 
  12  14   8      401.96      561.63     72.57 o 
  13  14   8       47.95       22.81     34.97 o 
  14  14   8      206.65      173.58     48.52 o 
 -17  15   8       90.12       37.00     35.50 o 
 -16  15   8        8.21       10.58     29.12 o 
 -15  15   8      500.41      582.90     61.95 o 
 -14  15   8        5.12        6.51     29.92 o 
 -13  15   8      505.91      532.90     57.81 o 
 -12  15   8      240.13      288.67     45.11 o 
 -11  15   8        0.20       -3.79     20.02 o 
 -10  15   8       34.50       40.00     25.29 o 
  -9  15   8      138.63      111.22     30.95 o 
  -8  15   8      417.03      465.30     44.42 o 
  -7  15   8       34.84       11.87     17.61 o 
  -6  15   8      288.70      283.76     30.92 o 
  -5  15   8        1.98       -6.99     15.65 o 
  -4  15   8      116.41      111.73     22.12 o 
  -3  15   8       13.43       46.11     22.07 o 
  -2  15   8      866.74      976.43     67.34 o 
  -1  15   8       11.61       24.41     17.14 o 
   0  15   8     1340.27     1496.21     69.75 o 
   1  15   8       32.65       41.10     17.36 o 
   2  15   8      383.36      440.88     37.13 o 
   3  15   8        4.73        3.45     16.68 o 
   4  15   8      128.71       78.02     26.09 o 
   5  15   8      164.94      140.41     31.66 o 
   6  15   8       89.06       33.31     24.45 o 
   7  15   8      123.13      110.84     39.29 o 
   8  15   8       16.71       39.34     25.80 o 
   9  15   8      424.89      375.47     56.41 o 
  10  15   8       42.63       44.00     27.40 o 
  11  15   8        1.38        3.02     31.00 o 
  12  15   8       10.84       27.88     33.40 o 
  13  15   8       54.83       10.26     33.16 o 
 -16  16   8      112.55      169.48     42.01 o 
 -15  16   8        0.03       25.78     29.22 o 
 -14  16   8       68.70       72.24     36.23 o 
 -13  16   8        4.70       14.74     26.16 o 
 -12  16   8       36.99      -20.64     23.91 o 
 -11  16   8       47.52       35.21     25.82 o 
 -10  16   8      583.95      681.95     62.54 o 
  -9  16   8      130.32      186.75     36.90 o 
  -8  16   8       21.51       10.54     21.79 o 
  -7  16   8       85.51       71.44     23.52 o 
  -6  16   8       32.20       21.19     21.70 o 
  -5  16   8       29.58       29.38     20.09 o 
  -4  16   8       56.28       43.50     21.06 o 
  -3  16   8        9.71       34.72     20.04 o 
  -2  16   8      445.31      415.54     41.55 o 
  -1  16   8      577.08      690.45    107.82 o 
   0  16   8        2.07       17.26     17.58 o 
   1  16   8      111.17       60.34     21.68 o 
   2  16   8       89.74       79.50     24.49 o 
   3  16   8      824.92     1006.54     68.72 o 
   4  16   8        2.36       -2.37     20.07 o 
   5  16   8      258.47      285.59     41.68 o 
   6  16   8      330.22      327.83     93.35 o 
   7  16   8      138.90      139.12     34.35 o 
   8  16   8       66.72       31.38     25.72 o 
   9  16   8       29.35       28.00     28.18 o 
  10  16   8      223.74      228.53     43.14 o 
  11  16   8      146.45      126.65     43.66 o 
 -14  17   8       12.61       14.87     28.92 o 
 -13  17   8       41.48       64.15     31.25 o 
 -12  17   8       65.98       66.06     33.41 o 
 -11  17   8      427.83      518.32     58.94 o 
 -10  17   8      322.64      241.06     57.74 o 
  -9  17   8       24.57        4.59     23.96 o 
  -8  17   8      146.45      116.28     33.54 o 
  -7  17   8       69.27       49.32     24.02 o 
  -6  17   8        9.24      -10.87     19.78 o 
  -5  17   8       59.19       17.70     21.40 o 
  -4  17   8       11.95      -11.88     18.77 o 
  -3  17   8      455.84      453.70     43.26 o 
  -2  17   8       26.52       18.36     17.48 o 
  -1  17   8       10.59       15.23     19.62 o 
   0  17   8       72.79       59.27     24.38 o 
   1  17   8      214.39      230.87     33.51 o 
   2  17   8      184.56      208.88     35.02 o 
   3  17   8        2.14       29.68     23.54 o 
   4  17   8      335.98      368.66     81.44 o 
   5  17   8      160.07      153.51     58.21 o 
   6  17   8       77.78       33.31     37.06 o 
   7  17   8      145.89      132.63     35.26 o 
   8  17   8       45.91       44.31     38.25 o 
   9  17   8       43.53       56.78     30.64 o 
  10  17   8        6.85      -10.07     26.87 o 
 -12  18   8       58.51       50.78     42.00 o 
 -11  18   8        0.03       37.93     30.23 o 
 -10  18   8        0.14        0.16     26.19 o 
  -9  18   8        0.28        9.39     25.80 o 
  -8  18   8      357.14      353.27     49.43 o 
  -7  18   8      279.32      267.69     38.08 o 
  -6  18   8      111.56       72.24     26.43 o 
  -5  18   8        2.80        5.58     20.62 o 
  -4  18   8      221.99      233.99     34.89 o 
  -3  18   8      181.26      140.88     26.58 o 
  -2  18   8       79.83       59.96     21.52 o 
  -1  18   8       30.48       16.10     19.44 o 
   0  18   8       92.75       87.42     23.40 o 
   1  18   8       81.57       61.42     23.86 o 
   2  18   8       15.28       11.11     23.02 o 
   3  18   8        0.27        4.05     24.15 o 
   4  18   8       26.71       33.29     27.40 o 
   5  18   8       56.78       37.31     27.16 o 
   6  18   8      287.22      279.26     47.17 o 
   7  18   8        2.24       11.21     26.85 o 
   8  18   8      352.32      377.22     51.28 o 
 -10  19   8        8.68       19.09     28.94 o 
  -9  19   8        7.59       24.42     28.84 o 
  -8  19   8      372.59      313.30     47.28 o 
  -7  19   8       84.80       85.85     38.86 o 
  -6  19   8      354.45      355.16     42.45 o 
  -5  19   8      129.37       86.83     28.41 o 
  -4  19   8       73.76       40.07     19.91 o 
  -3  19   8      162.63      129.35     23.83 o 
  -2  19   8       83.61       52.15     21.60 o 
  -1  19   8      181.44      176.31     28.31 o 
   0  19   8      306.55      285.15     34.00 o 
   1  19   8       87.47       76.14     23.40 o 
   2  19   8      107.95      157.35     36.49 o 
   3  19   8      436.29      453.58     56.30 o 
   4  19   8      157.37      163.34     38.26 o 
   5  19   8       34.90       50.84     29.47 o 
  -5  20   8      115.76       75.81     23.21 o 
  -4  20   8       38.37       51.74     21.97 o 
  -3  20   8       90.40       54.27     23.89 o 
  -2  20   8       43.29       36.21     22.90 o 
  -1  20   8      442.46      471.81     55.25 o 
   0  20   8       60.13       72.09     24.48 o 
   1  20   8       14.29        7.16     23.91 o 
 -24   1   9      179.87      150.63     36.66 o 
 -23   1   9      196.95      269.34     42.10 o 
 -22   1   9        2.64      -12.26     23.63 o 
 -21   1   9      476.96      497.51     50.45 o 
 -20   1   9      229.93      258.93     65.34 o 
 -19   1   9        2.44       13.08     20.84 o 
 -18   1   9      195.52      195.95     31.71 o 
 -17   1   9      429.78      420.93     50.27 o 
 -16   1   9      529.63      467.69     42.47 o 
 -15   1   9      519.83      544.01     51.25 o 
 -14   1   9       50.40       39.04     15.87 o 
 -13   1   9      104.59      116.79     22.95 o 
 -12   1   9      923.36      891.77     33.46 o 
 -11   1   9     1999.21     1909.32     93.63 o 
 -10   1   9     1489.65     1532.33     60.74 o 
  -9   1   9      224.39      235.20     22.51 o 
  -8   1   9      686.15      642.81     27.99 o 
  -7   1   9      321.25      290.38     20.46 o 
  -6   1   9      369.26      429.39     20.77 o 
  -5   1   9     1401.82     1367.98     49.33 o 
  -4   1   9        0.51        0.58      7.04 o 
  -3   1   9     3352.22     3379.16     64.81 o 
  -2   1   9       39.80       14.54      7.65 o 
  -1   1   9       76.88       46.41     12.78 o 
   0   1   9     4183.17     3990.14     67.98 o 
   1   1   9      846.09      855.85     29.20 o 
   2   1   9        1.02        3.92      6.38 o 
   3   1   9     1537.11     1545.17     40.10 o 
   4   1   9      785.49      838.85     33.30 o 
   5   1   9     1117.92     1143.33     47.22 o 
   6   1   9      909.99      740.02     36.18 o 
   7   1   9     1310.15     1342.31     48.36 o 
   8   1   9     1459.02     1387.60     53.96 o 
   9   1   9      420.56      430.29     34.51 o 
  10   1   9        4.60       -0.41     13.87 o 
  11   1   9      791.90      753.22     45.78 o 
  12   1   9        7.12        9.42     15.86 o 
  13   1   9      178.35      150.24     24.96 o 
  14   1   9      805.40      827.39     51.59 o 
  15   1   9      180.92      175.67     28.72 o 
  16   1   9        1.86       25.67     24.77 o 
  17   1   9       10.51       13.45     24.26 o 
  18   1   9       66.54       67.23     30.66 o 
  19   1   9      377.20      323.20     98.26 o 
 -24   2   9       14.56      -15.12     27.52 o 
 -23   2   9        2.03       33.23     27.91 o 
 -22   2   9      475.02      476.24     50.10 o 
 -21   2   9       86.18       74.82     27.22 o 
 -20   2   9      490.08      531.22     50.39 o 
 -19   2   9      289.41      368.09     44.67 o 
 -18   2   9        4.44       26.98     20.84 o 
 -17   2   9       21.10       43.00     20.93 o 
 -16   2   9      210.62      214.27     45.75 o 
 -15   2   9        0.70       11.08     13.13 o 
 -14   2   9     1267.21     1265.62     56.32 o 
 -13   2   9     1052.62     1066.83     42.12 o 
 -12   2   9        1.41        0.86     11.30 o 
 -11   2   9     3799.88     3697.60     90.01 o 
 -10   2   9     1246.45     1316.89     56.47 o 
  -9   2   9      120.19      123.49     17.47 o 
  -8   2   9        2.26        9.51     10.37 o 
  -7   2   9      635.55      621.28     27.67 o 
  -6   2   9     3928.03     4111.40     70.52 o 
  -5   2   9      774.21      747.89     33.06 o 
  -4   2   9     4372.73     4273.18     72.02 o 
  -3   2   9        8.86        7.74      7.44 o 
  -2   2   9      145.85      152.15     17.37 o 
  -1   2   9       20.39        5.01      7.37 o 
   0   2   9      781.07      778.22     24.17 o 
   1   2   9      662.92      703.38     22.19 o 
   2   2   9     1941.57     1898.36     38.82 o 
   3   2   9      454.29      452.97     23.26 o 
   4   2   9     2453.12     2495.21     59.14 o 
   5   2   9     1095.63     1056.15     37.05 o 
   6   2   9      178.14      254.97     30.14 o 
   7   2   9      755.91      678.80     36.00 o 
   8   2   9      162.09      151.19     21.21 o 
   9   2   9     2850.50     3087.61     88.37 o 
  10   2   9       76.74       45.95     16.76 o 
  11   2   9      468.49      474.98     38.05 o 
  12   2   9       54.61       30.59     16.96 o 
  13   2   9      504.84      523.38     74.43 o 
  14   2   9      639.62      809.71     53.12 o 
  15   2   9       21.56       10.21     22.01 o 
  16   2   9      950.22     1251.50     74.35 o 
  17   2   9       89.19       79.59     41.31 o 
  18   2   9        9.99       46.35     28.02 o 
  19   2   9       38.27       29.81     29.12 o 
 -24   3   9      378.40      339.61     47.38 o 
 -23   3   9        7.58        9.20     26.82 o 
 -22   3   9        0.20        1.15     24.06 o 
 -21   3   9       43.34       44.39     25.06 o 
 -20   3   9      266.59      218.14     35.69 o 
 -19   3   9      277.49      306.42     64.86 o 
 -18   3   9       39.21       34.29     22.18 o 
 -17   3   9      169.22      149.73     25.01 o 
 -16   3   9       45.52       44.00     15.89 o 
 -15   3   9      219.85      201.24     22.41 o 
 -14   3   9      193.61      200.19     22.04 o 
 -13   3   9       36.27       49.07     14.84 o 
 -12   3   9     2584.01     2593.41     70.53 o 
 -11   3   9      207.82      101.66     32.88 o 
 -10   3   9      311.24      272.97     27.44 o 
  -9   3   9       99.78       63.97     14.54 o 
  -8   3   9      232.27      220.58     34.58 o 
  -7   3   9     1306.43     1308.19     36.30 o 
  -6   3   9     1374.69     1316.71     33.70 o 
  -5   3   9     1262.64     1262.13     32.86 o 
  -4   3   9       43.04       45.79      9.44 o 
  -3   3   9      705.29      698.37     26.64 o 
  -2   3   9       31.24       32.62      8.89 o 
  -1   3   9        6.00       -1.82      6.61 o 
   0   3   9      856.43      846.91     25.12 o 
   1   3   9        7.10       11.82      7.28 o 
   2   3   9        2.00       13.54      8.46 o 
   3   3   9     1132.86     1040.48     40.15 o 
   4   3   9       34.35       20.05      9.88 o 
   5   3   9     2954.04     2863.69     72.18 o 
   6   3   9       65.15       52.64     14.51 o 
   7   3   9       53.33       32.06     12.92 o 
   8   3   9     1223.31     1166.66     51.32 o 
   9   3   9     1169.32     1232.95     54.15 o 
  10   3   9        4.87      -16.14     13.14 o 
  11   3   9      511.33      654.95     63.01 o 
  12   3   9     1488.73     1655.59     74.71 o 
  13   3   9      107.24       83.32     25.73 o 
  14   3   9        2.87       21.62     22.39 o 
  15   3   9       37.11       12.91     22.14 o 
  16   3   9        7.59      -10.80     22.09 o 
  17   3   9      289.40      374.37     58.16 o 
  18   3   9      149.56      213.67     49.13 o 
  19   3   9      458.16      495.16    130.19 o 
 -24   4   9       48.04       52.73     31.10 o 
 -23   4   9      652.83      749.86    109.09 o 
 -22   4   9       23.23       62.39     33.91 o 
 -21   4   9        1.68       -4.29     23.17 o 
 -20   4   9       19.46       31.34     22.70 o 
 -19   4   9       42.94       28.65     22.27 o 
 -18   4   9        7.30       16.44     15.30 o 
 -17   4   9       80.23       95.44     19.46 o 
 -16   4   9     1294.66     1392.64     67.93 o 
 -15   4   9      435.13      478.82     35.02 o 
 -14   4   9      146.20      117.99     19.14 o 
 -13   4   9       99.14       67.68     20.76 o 
 -12   4   9      172.22      156.99     19.57 o 
 -11   4   9      406.09      348.58     25.00 o 
 -10   4   9     1026.42     1041.74     45.79 o 
  -9   4   9        0.22       12.63     11.55 o 
  -8   4   9     3757.85     3911.96     82.91 o 
  -7   4   9      124.09      145.10     19.69 o 
  -6   4   9     1350.27     1388.62     34.94 o 
  -5   4   9        0.37        7.12      7.89 o 
  -4   4   9       19.75       17.74      8.06 o 
  -3   4   9      293.46      236.61     17.06 o 
  -2   4   9       56.79       58.32     10.07 o 
  -1   4   9     1052.84     1045.75     35.49 o 
   0   4   9     1876.21     1876.36     40.27 o 
   1   4   9      463.83      414.45     20.03 o 
   2   4   9     3666.12     3816.59     71.96 o 
   3   4   9      116.37      100.81     13.50 o 
   4   4   9     3815.11     3774.40     79.80 o 
   5   4   9       21.03       37.75     12.85 o 
   6   4   9     1598.60     1653.85     80.50 o 
   7   4   9      288.87      255.30     26.68 o 
   8   4   9      496.71      487.24     36.42 o 
   9   4   9       71.43       60.44     17.18 o 
  10   4   9      707.47      625.42     47.69 o 
  11   4   9        4.31        4.73     16.75 o 
  12   4   9      915.40      915.65     57.94 o 
  13   4   9      250.92      259.86     36.76 o 
  14   4   9       28.27       -1.61     19.62 o 
  15   4   9      391.83      470.67     65.78 o 
  16   4   9       59.38       44.79     34.08 o 
  17   4   9      327.41      354.93     46.32 o 
  18   4   9       11.11       37.94     29.52 o 
 -23   5   9      139.82       79.91     33.44 o 
 -22   5   9        1.56        0.90     24.83 o 
 -21   5   9     1214.01     1296.02     74.56 o 
 -20   5   9       58.12       29.48     24.21 o 
 -19   5   9       73.13       55.20     18.80 o 
 -18   5   9       33.39       43.27     20.15 o 
 -17   5   9      296.47      280.63     27.23 o 
 -16   5   9        1.09       19.59     13.55 o 
 -15   5   9      225.58      151.14     25.25 o 
 -14   5   9       21.63       20.49     13.88 o 
 -13   5   9     1457.30     1462.80     90.33 o 
 -12   5   9       67.52       83.52     16.58 o 
 -11   5   9      897.17      972.57     50.48 o 
 -10   5   9       15.63       16.02     12.10 o 
  -9   5   9      636.39      670.84     39.13 o 
  -8   5   9       75.37       80.12     15.22 o 
  -7   5   9     1565.70     1663.78     47.69 o 
  -6   5   9     2077.44     1997.12     48.05 o 
  -5   5   9     2914.99     2873.71     59.97 o 
  -4   5   9      137.64      141.05     14.34 o 
  -3   5   9      501.42      484.96     24.84 o 
  -2   5   9      395.76      371.10     20.65 o 
  -1   5   9     2327.68     2456.75     51.38 o 
   0   5   9        1.16      -11.24      7.46 o 
   1   5   9     1283.34     1293.00     44.79 o 
   2   5   9      408.14      380.55     20.93 o 
   3   5   9      197.48      229.30     19.74 o 
   4   5   9     2798.23     2871.33     66.64 o 
   5   5   9     3425.96     3572.25    157.66 o 
   6   5   9     1910.75     2021.99     67.33 o 
   7   5   9      507.52      545.83     37.57 o 
   8   5   9      437.85      448.32     48.97 o 
   9   5   9      686.25      635.89     47.09 o 
  10   5   9      403.24      360.60     41.63 o 
  11   5   9       90.75      128.26     33.87 o 
  12   5   9      506.20      517.16     59.77 o 
  13   5   9       80.58       68.46     31.17 o 
  14   5   9      308.39      288.15     48.51 o 
  15   5   9      224.07      252.60     53.97 o 
  16   5   9       72.15       17.20     29.98 o 
  17   5   9       90.87       72.92     37.09 o 
  18   5   9      838.19      812.09     84.29 o 
 -23   6   9       74.26       78.53     31.99 o 
 -22   6   9        8.95       -1.53     25.73 o 
 -21   6   9      485.93      497.86     51.35 o 
 -20   6   9      528.10      625.90     48.63 o 
 -19   6   9       14.50        5.63     17.18 o 
 -18   6   9       38.65       38.90     17.35 o 
 -17   6   9      162.12      155.29     27.93 o 
 -16   6   9       61.67       92.94     19.74 o 
 -15   6   9       41.10       39.42     15.12 o 
 -14   6   9       18.54       18.16     16.25 o 
 -13   6   9      510.58      464.35     32.79 o 
 -12   6   9       42.27       26.50     12.94 o 
 -11   6   9      250.79      259.81     23.35 o 
 -10   6   9     3372.51     3279.37    110.06 o 
  -9   6   9      834.24      822.72     41.00 o 
  -8   6   9       33.60       30.09     13.60 o 
  -7   6   9      150.14      104.05     17.53 o 
  -6   6   9     1526.19     1430.62     43.86 o 
  -5   6   9      951.03      917.75     35.20 o 
  -4   6   9      773.11      720.96     35.69 o 
  -3   6   9       69.06       48.77     13.22 o 
  -2   6   9      783.29      703.55     46.32 o 
  -1   6   9      478.18      451.53     32.82 o 
   0   6   9      370.43      391.06     30.69 o 
   1   6   9      531.18      471.94     35.63 o 
   2   6   9      530.46      501.46     54.14 o 
   3   6   9       84.52       79.85     19.01 o 
   4   6   9        9.93        0.58     12.33 o 
   5   6   9     1096.43     1107.47    144.82 o 
   6   6   9       13.24        8.36     17.57 o 
   7   6   9       48.34       53.88     21.04 o 
   8   6   9        4.10        3.71     16.79 o 
   9   6   9       33.23       21.45     22.47 o 
  10   6   9        6.47       14.09     21.42 o 
  11   6   9      619.19      700.39    177.47 o 
  12   6   9       53.64       70.55     32.22 o 
  13   6   9       36.49       20.59     25.34 o 
  14   6   9     1012.86     1037.39    139.58 o 
  15   6   9      340.70      447.28     61.23 o 
  16   6   9      148.30      193.78     45.12 o 
  17   6   9      408.97      388.86    136.81 o 
  18   6   9        4.42        3.08     35.42 o 
 -23   7   9       13.50       25.53     33.77 o 
 -22   7   9      278.17      265.37     50.70 o 
 -21   7   9        1.20        1.26     22.16 o 
 -20   7   9       19.33       39.92     22.21 o 
 -19   7   9       16.71        9.16     19.88 o 
 -18   7   9      109.58       97.13     23.38 o 
 -17   7   9       24.62       27.42     19.00 o 
 -16   7   9      337.99      345.84     53.03 o 
 -15   7   9     1163.01     1243.49     85.14 o 
 -14   7   9     1316.17     1369.15     58.19 o 
 -13   7   9      119.82      121.78     19.45 o 
 -12   7   9     1686.65     1668.64     78.53 o 
 -11   7   9      659.17      641.35     38.50 o 
 -10   7   9      642.71      753.36     40.41 o 
  -9   7   9       73.23       44.66     15.44 o 
  -8   7   9      625.58      651.92     44.70 o 
  -7   7   9     1457.43     1294.81     59.10 o 
  -6   7   9      251.77      271.72     25.56 o 
  -5   7   9     4294.01     4419.50    101.63 o 
  -4   7   9      810.97      796.31     43.22 o 
  -3   7   9      434.29      357.56     30.98 o 
  -2   7   9        8.94       18.28     13.65 o 
  -1   7   9     1201.00     1176.17     50.66 o 
   0   7   9       21.46       13.52     13.82 o 
   1   7   9     1878.19     1909.33     82.32 o 
   2   7   9        0.75        3.00     13.29 o 
   3   7   9      816.36      886.00     48.76 o 
   4   7   9     1316.94     1268.04     76.11 o 
   5   7   9       37.44       53.73     26.48 o 
   6   7   9       13.11        9.91     13.43 o 
   7   7   9      359.59      316.66     39.06 o 
   8   7   9      186.10      145.01     31.99 o 
   9   7   9      362.60      503.74     87.35 o 
  10   7   9      738.99      761.13     71.72 o 
  11   7   9      227.97      213.17     43.20 o 
  12   7   9      277.49      270.99     47.49 o 
  13   7   9        0.71       17.44     28.38 o 
  14   7   9        0.04       17.09     27.71 o 
  15   7   9      632.15      599.88     70.24 o 
  16   7   9       15.48       23.79     29.66 o 
  17   7   9       97.83       95.64     40.63 o 
 -22   8   9        3.50        3.67     24.77 o 
 -21   8   9      415.29      387.05     44.82 o 
 -20   8   9       31.14       36.19     25.14 o 
 -19   8   9      529.65      667.08     66.14 o 
 -18   8   9        7.72        1.19     17.43 o 
 -17   8   9        0.97       11.67     18.29 o 
 -16   8   9      229.36      251.33     30.62 o 
 -15   8   9      261.00      213.35     36.98 o 
 -14   8   9      287.59      251.17     30.41 o 
 -13   8   9      151.61      156.08     22.74 o 
 -12   8   9       60.06       44.00     15.06 o 
 -11   8   9      383.46      387.73     32.20 o 
 -10   8   9        8.51        5.70     12.19 o 
  -9   8   9     2123.80     2175.09     79.74 o 
  -8   8   9      719.20      752.22     40.85 o 
  -7   8   9      543.37      518.54     34.68 o 
  -6   8   9     1665.56     1657.09     62.46 o 
  -5   8   9        8.35        7.94     13.68 o 
  -4   8   9       42.42       40.40     16.52 o 
  -3   8   9       16.01       -2.33     12.90 o 
  -2   8   9     1141.42     1174.56     61.52 o 
  -1   8   9     6579.07     6774.07    155.28 o 
   0   8   9      687.21      630.83     47.18 o 
   1   8   9      302.58      229.05     27.27 o 
   2   8   9     1087.45     1205.00     80.67 o 
   3   8   9      545.66      587.12     42.40 o 
   4   8   9       12.96       29.33     16.83 o 
   5   8   9        3.84       10.86     16.60 o 
   6   8   9     1893.38     2122.22     98.98 o 
   7   8   9      502.83      464.55     47.38 o 
   8   8   9       50.81       41.89     22.05 o 
   9   8   9      174.51      161.55     62.55 o 
  10   8   9       35.21       16.39     22.96 o 
  11   8   9      608.65      596.78     67.93 o 
  12   8   9      111.03       81.03     33.79 o 
  13   8   9        9.48       11.05     27.17 o 
  14   8   9      259.09      305.55     53.15 o 
  15   8   9       65.11       64.01     34.81 o 
  16   8   9      136.43      218.67     50.15 o 
  17   8   9      390.53      425.20     63.75 o 
 -22   9   9      179.22      218.72     40.90 o 
 -21   9   9      163.25      115.60     42.16 o 
 -20   9   9        8.60      -27.08     20.12 o 
 -19   9   9        1.09        2.54     21.22 o 
 -18   9   9       27.02        8.42     21.61 o 
 -17   9   9       73.05       60.56     22.47 o 
 -16   9   9        1.67       26.27     19.36 o 
 -15   9   9       19.61       -1.24     17.67 o 
 -14   9   9      177.70      139.41     21.67 o 
 -13   9   9       17.22       21.49     14.35 o 
 -12   9   9      542.69      534.64     47.42 o 
 -11   9   9      284.36      300.69     27.24 o 
 -10   9   9     1087.23     1154.09     46.92 o 
  -9   9   9       79.46       70.85     16.05 o 
  -8   9   9      141.02      125.46     23.66 o 
  -7   9   9      248.98      187.29     50.24 o 
  -6   9   9     2210.20     2095.68     88.60 o 
  -5   9   9      323.08      295.25     37.46 o 
  -4   9   9      625.84      580.50     40.23 o 
  -3   9   9      207.58      184.59     27.34 o 
  -2   9   9     2624.36     2778.48     84.81 o 
  -1   9   9       48.69       32.92     16.05 o 
   0   9   9        8.31       15.49     15.78 o 
   1   9   9      756.70      659.27     48.44 o 
   2   9   9       59.19       52.18     29.81 o 
   3   9   9      167.84       70.75     19.64 o 
   4   9   9     2177.98     2117.72     75.74 o 
   5   9   9      607.98      651.08     75.06 o 
   6   9   9       88.10       81.91     21.11 o 
   7   9   9      314.22      334.04     34.40 o 
   8   9   9        8.03        5.72     19.89 o 
   9   9   9      109.60      130.24     39.20 o 
  10   9   9      172.43      101.43     58.41 o 
  11   9   9       31.78        5.35     23.46 o 
  12   9   9      341.60      258.33     49.73 o 
  13   9   9      431.06      493.66     85.17 o 
  14   9   9      107.08       69.28     34.75 o 
  15   9   9        0.15       -8.83     28.49 o 
  16   9   9      231.27      119.88     44.57 o 
 -21  10   9        0.68      -28.25     22.22 o 
 -20  10   9       17.56      -10.18     22.64 o 
 -19  10   9       49.12       44.50     24.69 o 
 -18  10   9      298.49      376.21     43.16 o 
 -17  10   9       37.77       54.31     24.94 o 
 -16  10   9      135.63      128.62     25.22 o 
 -15  10   9        9.48        1.98     17.37 o 
 -14  10   9       28.07       27.24     16.52 o 
 -13  10   9      109.59      106.25     20.06 o 
 -12  10   9      125.44       81.45     17.57 o 
 -11  10   9      916.25     1021.80     56.09 o 
 -10  10   9      132.88      140.75     28.33 o 
  -9  10   9      112.17       59.05     17.54 o 
  -8  10   9      384.52      376.54     34.77 o 
  -7  10   9      265.97      243.91     37.69 o 
  -6  10   9      140.34      156.47     51.86 o 
  -5  10   9      179.27      116.34     22.99 o 
  -4  10   9      303.16      379.95     35.17 o 
  -3  10   9        0.87       -3.39     13.41 o 
  -2  10   9      419.60      337.39     32.89 o 
  -1  10   9       16.78       10.26     16.80 o 
   0  10   9      144.19      108.03     21.77 o 
   1  10   9       12.08        4.42     15.01 o 
   2  10   9      188.89      143.29     24.56 o 
   3  10   9       78.74       39.39     17.27 o 
   4  10   9        3.91        8.68     16.82 o 
   5  10   9      828.82      902.49     51.54 o 
   6  10   9       13.38       13.55     17.36 o 
   7  10   9        7.26      -17.83     14.35 o 
   8  10   9      110.39      202.21     55.48 o 
   9  10   9        3.31        5.81     23.65 o 
  10  10   9       42.22       51.07     29.29 o 
  11  10   9       96.76       92.94     52.44 o 
  12  10   9        8.41       34.40     31.16 o 
  13  10   9        7.36       27.11     28.13 o 
  14  10   9        9.14      -29.11     24.53 o 
  15  10   9      174.90      114.11     44.41 o 
  16  10   9       51.71       41.00     37.05 o 
 -20  11   9      139.51      141.07     37.66 o 
 -19  11   9        6.63       37.22     27.97 o 
 -18  11   9      305.13      400.11    102.71 o 
 -17  11   9       17.78       -4.54     22.10 o 
 -16  11   9      163.01      144.25     35.03 o 
 -15  11   9      211.42      182.12     32.14 o 
 -14  11   9       92.37       71.71     24.44 o 
 -13  11   9        1.24        4.36     15.26 o 
 -12  11   9       13.17       14.98     15.90 o 
 -11  11   9      377.41      364.17     31.02 o 
 -10  11   9      560.52      654.13     50.05 o 
  -9  11   9       14.14       15.62     14.91 o 
  -8  11   9       65.77       76.89     19.37 o 
  -7  11   9       70.52       28.78     18.19 o 
  -6  11   9      350.25      354.53     35.33 o 
  -5  11   9        2.92        7.86     17.11 o 
  -4  11   9      179.26      181.11     27.59 o 
  -3  11   9      313.06      274.27     49.89 o 
  -2  11   9       12.40       43.85     18.88 o 
  -1  11   9      354.73      372.75     63.20 o 
   0  11   9      397.33      398.05     37.73 o 
   1  11   9       50.79       62.29     19.41 o 
   2  11   9      231.28      236.55     31.86 o 
   3  11   9        9.34        2.60     15.47 o 
   4  11   9      165.28      137.04     26.38 o 
   5  11   9       31.36       21.93     20.18 o 
   6  11   9      271.90      247.24     30.65 o 
   7  11   9       79.74       71.76     24.96 o 
   8  11   9       53.35      103.47     33.94 o 
   9  11   9       21.58       19.78     27.48 o 
  10  11   9      331.37      355.90     59.35 o 
  11  11   9      415.56      499.57    160.60 o 
  12  11   9      281.11      249.73     51.03 o 
  13  11   9        9.92       47.58     31.27 o 
  14  11   9       71.17       79.26     37.18 o 
  15  11   9       94.13       70.31     39.37 o 
 -19  12   9       31.42       49.14     32.19 o 
 -18  12   9       38.24       20.78     28.58 o 
 -17  12   9      121.77      146.68     37.15 o 
 -16  12   9       45.92       47.30     28.69 o 
 -15  12   9      133.26      139.17     35.59 o 
 -14  12   9        4.15       12.99     26.18 o 
 -13  12   9      297.79      310.63     38.22 o 
 -12  12   9      117.23      138.47     25.20 o 
 -11  12   9       65.49       62.73     24.30 o 
 -10  12   9        0.00       16.11     17.44 o 
  -9  12   9      693.91      744.04     45.33 o 
  -8  12   9       33.96       22.32     16.58 o 
  -7  12   9      701.91      678.99     42.90 o 
  -6  12   9       45.83       22.36     18.23 o 
  -5  12   9       47.95       51.89     20.23 o 
  -4  12   9        3.47       10.04     16.90 o 
  -3  12   9        0.01       -0.61     14.89 o 
  -2  12   9      108.30       87.01     22.36 o 
  -1  12   9      238.38      210.22     38.70 o 
   0  12   9       82.80      110.36     24.40 o 
   1  12   9      178.59      171.61     28.88 o 
   2  12   9       28.85       34.38     19.80 o 
   3  12   9      682.97      830.82     57.41 o 
   4  12   9      243.13      222.63     31.76 o 
   5  12   9      244.01      267.02     32.86 o 
   6  12   9      373.83      329.68     82.57 o 
   7  12   9      136.11      158.74     33.02 o 
   8  12   9        0.00      -23.36     18.38 o 
   9  12   9        9.24        7.57     24.74 o 
  10  12   9      350.41      311.54     54.85 o 
  11  12   9      445.25      595.95    159.00 o 
  12  12   9        2.31       20.89     29.35 o 
  13  12   9       47.59       64.00     65.97 o 
  14  12   9       64.03       47.37     33.12 o 
 -19  13   9        0.83       -0.86     26.85 o 
 -18  13   9       11.34      -14.59     25.90 o 
 -17  13   9       67.64      157.79     37.36 o 
 -16  13   9       25.03       10.90     25.14 o 
 -15  13   9      571.38      696.44     87.21 o 
 -14  13   9       97.74       47.21     25.67 o 
 -13  13   9      176.41      133.35     33.84 o 
 -12  13   9       62.32       91.14     24.91 o 
 -11  13   9      111.23       93.90     30.57 o 
 -10  13   9      111.36       71.03     21.52 o 
  -9  13   9      120.28      116.43     28.81 o 
  -8  13   9      105.75       97.05     22.22 o 
  -7  13   9       92.12      111.70     22.09 o 
  -6  13   9      141.46      113.92     22.18 o 
  -5  13   9      114.37      154.99     30.40 o 
  -4  13   9      216.91      175.32     28.58 o 
  -3  13   9      135.77       79.15     31.22 o 
  -2  13   9     1383.03     1703.66     70.83 o 
  -1  13   9      245.58      195.60     42.47 o 
   0  13   9      756.70      853.89     54.11 o 
   1  13   9       19.15       21.41     19.79 o 
   2  13   9       63.67       63.05     22.13 o 
   3  13   9      605.11      666.50     43.74 o 
   4  13   9       34.47       34.99     23.33 o 
   5  13   9      317.97      384.06     64.64 o 
   6  13   9       73.81       88.99     27.56 o 
   7  13   9      908.39      887.99     64.85 o 
   8  13   9      169.73      152.54     33.27 o 
   9  13   9        1.99       -0.91     28.62 o 
  10  13   9       10.18        1.59     28.78 o 
  11  13   9       10.24       -1.06     30.98 o 
  12  13   9       17.42       29.21     31.81 o 
  13  13   9      319.22      350.35     87.94 o 
 -17  14   9       31.39       -3.84     23.98 o 
 -16  14   9        2.10       27.82     28.95 o 
 -15  14   9       98.43       38.38     27.92 o 
 -14  14   9       13.43       -1.79     22.90 o 
 -13  14   9      310.27      358.42     47.69 o 
 -12  14   9       14.66       -7.96     23.46 o 
 -11  14   9       33.85       50.80     21.53 o 
 -10  14   9       11.83       34.19     20.57 o 
  -9  14   9      116.01      100.28     24.65 o 
  -8  14   9      907.19      993.50     58.91 o 
  -7  14   9      794.08      818.68     53.92 o 
  -6  14   9     1805.01     1964.11     80.37 o 
  -5  14   9      173.70      146.36     28.92 o 
  -4  14   9      616.71      637.02     48.57 o 
  -3  14   9      123.13       64.92     28.95 o 
  -2  14   9      101.27      164.63     29.26 o 
  -1  14   9      256.81      263.27     33.72 o 
   0  14   9       63.91       61.54     24.44 o 
   1  14   9      433.90      386.43     46.19 o 
   2  14   9     2277.72     2527.21     90.05 o 
   3  14   9        0.24       23.41     18.86 o 
   4  14   9      119.89       87.42     39.54 o 
   5  14   9        3.77      -13.79     26.10 o 
   6  14   9       82.95        9.87     22.28 o 
   7  14   9       19.73       35.80     24.26 o 
   8  14   9        0.36       -1.63     22.71 o 
   9  14   9      239.89      220.30     64.08 o
[truncated: 126,152 more chars]
